# Supplementary material for: Characterization of the upper respiratory tract microbiota in Chilean asthmatic children reveals compositional, functional, and structural differences
Source: Front Allergy. 2023 Jul 28;4:1223306. doi: 10.3389/falgy.2023.1223306 (PMC10419220; doi:10.3389/falgy.2023.1223306)
Supplement: Supplementary file 2 [file Table1.xlsx]

## Sheet: Complete SRP190480 - PRJNA44604
	Assay.Type	AvgSpotLen	BioProject	BioSample	BioSampleModel	Center.Name	collection_date	Consent	DATASTORE.filetype	DATASTORE.provider	DATASTORE.region	drug_usage	env_broad_scale	env_local_scale	env_medium	Ethnicity	Experiment	geo_loc_name_country	geo_loc_name_country_continent	geo_loc_name	Host_Age	T_or_C	host_disease	host	host_sex	host_subject_id	host_tissue_sampled	Instrument	lat_lon	Library.Name	LibraryLayout	LibrarySelection	LibrarySource	MBases	MBytes	Organism	Platform	ReleaseDate	samp_collect_device	samp_mat_process	sample_acc	Sample.Name	SRA.Study	amplicon
SRR8843077	AMPLICON	600	PRJNA446042	SAMN11333004	MIMARKS.survey,MIGS/MIMS/MIMARKS.human-associated	ANDRES BELLO UNIVERSITY	2018	public	sra	s3,gs,ncbi	gs.US,s3.us-east-1,ncbi.public	Salbutamol	Human upper respiratory tract	contaminated air [ENVO:01000676]	urban biome [ENVO:01000249]	Latin American	SRX5630989	Chile	South America	Chile: Santiago	8	children	Asthma	Homo sapiens	male	P23N	nasal mucosa	Illumina MiSeq	33.450000 S 70.666667 W	60	PAIRED	PCR	METAGENOMIC	4	3	human metagenome	ILLUMINA	2019-04-03T00:00:00Z	Swab	DNA extraction	SRS4576767	P23N_2018	SRP190480	16S
SRR8843078	AMPLICON	501	PRJNA446042	SAMN11333003	MIMARKS.survey,MIGS/MIMS/MIMARKS.human-associated	ANDRES BELLO UNIVERSITY	2017	public	sra	s3,gs,ncbi	ncbi.public,gs.US,s3.us-east-1	Salbutamol	Human upper respiratory tract	contaminated air [ENVO:01000676]	urban biome [ENVO:01000249]	Latin American	SRX5630988	Chile	South America	Chile: Santiago	7	children	Asthma	Homo sapiens	male	P23N	nasal mucosa	Illumina MiSeq	33.450000 S 70.666667 W	59	PAIRED	PCR	METAGENOMIC	10	6	human metagenome	ILLUMINA	2019-04-03T00:00:00Z	Swab	DNA extraction	SRS4576766	P23N_2017	SRP190480	16S
SRR8843079	AMPLICON	600	PRJNA446042	SAMN11332996	MIMARKS.survey,MIGS/MIMS/MIMARKS.human-associated	ANDRES BELLO UNIVERSITY	2018	public	sra	s3,gs,ncbi	ncbi.public,gs.US,s3.us-east-1	No Use	Human upper respiratory tract	contaminated air [ENVO:01000676]	urban biome [ENVO:01000249]	Latin American	SRX5630987	Chile	South America	Chile: Santiago	8	children	Asthma	Homo sapiens	male	P19N	nasal mucosa	Illumina MiSeq	33.450000 S 70.666667 W	52	PAIRED	PCR	METAGENOMIC	22	15	human metagenome	ILLUMINA	2019-04-03T00:00:00Z	Swab	DNA extraction	SRS4576765	P19N_2018	SRP190480	16S
SRR8843081	AMPLICON	499	PRJNA446042	SAMN11332998	MIMARKS.survey,MIGS/MIMS/MIMARKS.human-associated	ANDRES BELLO UNIVERSITY	2017	public	sra	s3,gs,ncbi	gs.US,s3.us-east-1,ncbi.public	Salbutamol	Human upper respiratory tract	contaminated air [ENVO:01000676]	urban biome [ENVO:01000249]	Latin American	SRX5630985	Chile	South America	Chile: Santiago	9	children	Asthma	Homo sapiens	female	P20N	nasal mucosa	Illumina MiSeq	33.450000 S 70.666667 W	54	PAIRED	PCR	METAGENOMIC	30	16	human metagenome	ILLUMINA	2019-04-03T00:00:00Z	Swab	DNA extraction	SRS4576762	P20N_2017	SRP190480	16S
SRR8843082	AMPLICON	600	PRJNA446042	SAMN11332997	MIMARKS.survey,MIGS/MIMS/MIMARKS.human-associated	ANDRES BELLO UNIVERSITY	2018	public	sra	s3,gs,ncbi	gs.US,s3.us-east-1,ncbi.public	No Use	Human upper respiratory tract	contaminated air [ENVO:01000676]	urban biome [ENVO:01000249]	Latin American	SRX5630984	Chile	South America	Chile: Santiago	8	children	Asthma	Homo sapiens	male	P19O	oral mucosa	Illumina MiSeq	33.450000 S 70.666667 W	53	PAIRED	PCR	METAGENOMIC	32	22	human metagenome	ILLUMINA	2019-04-03T00:00:00Z	Swab	DNA extraction	SRS4576763	P19O_2018	SRP190480	16S
SRR8843083	AMPLICON	499	PRJNA446042	SAMN11333000	MIMARKS.survey,MIGS/MIMS/MIMARKS.human-associated	ANDRES BELLO UNIVERSITY	2017	public	sra	s3,gs,ncbi	ncbi.public,gs.US,s3.us-east-1	Salbutamol	Human upper respiratory tract	contaminated air [ENVO:01000676]	urban biome [ENVO:01000249]	Latin American	SRX5630983	Chile	South America	Chile: Santiago	5	children	Asthma	Homo sapiens	male	P22N	nasal mucosa	Illumina MiSeq	33.450000 S 70.666667 W	56	PAIRED	PCR	METAGENOMIC	29	15	human metagenome	ILLUMINA	2019-04-03T00:00:00Z	Swab	DNA extraction	SRS4576761	P22N_2017	SRP190480	16S
SRR8843084	AMPLICON	501	PRJNA446042	SAMN11332999	MIMARKS.survey,MIGS/MIMS/MIMARKS.human-associated	ANDRES BELLO UNIVERSITY	2017	public	sra	s3,ncbi,gs	ncbi.public,gs.US,s3.us-east-1	Salbutamol	Human upper respiratory tract	contaminated air [ENVO:01000676]	urban biome [ENVO:01000249]	Latin American	SRX5630982	Chile	South America	Chile: Santiago	15	teenager	Asthma	Homo sapiens	female	P21N	nasal mucosa	Illumina MiSeq	33.450000 S 70.666667 W	55	PAIRED	PCR	METAGENOMIC	19	10	human metagenome	ILLUMINA	2019-04-03T00:00:00Z	Swab	DNA extraction	SRS4576759	P21N_2017	SRP190480	16S
SRR8843085	AMPLICON	600	PRJNA446042	SAMN11333002	MIMARKS.survey,MIGS/MIMS/MIMARKS.human-associated	ANDRES BELLO UNIVERSITY	2018	public	sra	s3,gs,ncbi	gs.US,s3.us-east-1,ncbi.public	Salbutamol	Human upper respiratory tract	contaminated air [ENVO:01000676]	urban biome [ENVO:01000249]	Latin American	SRX5630981	Chile	South America	Chile: Santiago	6	children	Asthma	Homo sapiens	male	P22O	oral mucosa	Illumina MiSeq	33.450000 S 70.666667 W	58	PAIRED	PCR	METAGENOMIC	31	21	human metagenome	ILLUMINA	2019-04-03T00:00:00Z	Swab	DNA extraction	SRS4576760	P22O_2018	SRP190480	16S
SRR8843086	AMPLICON	600	PRJNA446042	SAMN11333001	MIMARKS.survey,MIGS/MIMS/MIMARKS.human-associated	ANDRES BELLO UNIVERSITY	2018	public	sra	s3,ncbi,gs	gs.US,s3.us-east-1,ncbi.public	Salbutamol	Human upper respiratory tract	contaminated air [ENVO:01000676]	urban biome [ENVO:01000249]	Latin American	SRX5630980	Chile	South America	Chile: Santiago	6	children	Asthma	Homo sapiens	male	P22N	nasal mucosa	Illumina MiSeq	33.450000 S 70.666667 W	57	PAIRED	PCR	METAGENOMIC	28	19	human metagenome	ILLUMINA	2019-04-03T00:00:00Z	Swab	DNA extraction	SRS4576758	P22N_2018	SRP190480	16S
SRR8843087	AMPLICON	302	PRJNA446042	SAMN11333073	MIMARKS.survey,MIGS/MIMS/MIMARKS.human-associated	ANDRES BELLO UNIVERSITY	2017	public	sra	s3,gs,ncbi	gs.US,ncbi.public,s3.us-east-1	No Use	Human upper respiratory tract	contaminated air [ENVO:01000676]	urban biome [ENVO:01000249]	Latin American	SRX5630979	Chile	South America	Chile: Santiago	1	children	Healthy	Homo sapiens	female	S220	oral mucosa	Illumina MiSeq	33.450000 S 70.666667 W	129	PAIRED	PCR	METAGENOMIC	12	6	human metagenome	ILLUMINA	2019-04-03T00:00:00Z	Swab	DNA extraction	SRS4576757	S220_2017	SRP190480	16S
SRR8843088	AMPLICON	302	PRJNA446042	SAMN11333074	MIMARKS.survey,MIGS/MIMS/MIMARKS.human-associated	ANDRES BELLO UNIVERSITY	2017	public	sra	s3,gs,ncbi	ncbi.public,gs.US,s3.us-east-1	No Use	Human upper respiratory tract	contaminated air [ENVO:01000676]	urban biome [ENVO:01000249]	Latin American	SRX5630978	Chile	South America	Chile: Santiago	1	children	Healthy	Homo sapiens	female	S22N	nasal mucosa	Illumina MiSeq	33.450000 S 70.666667 W	130	PAIRED	PCR	METAGENOMIC	12	6	human metagenome	ILLUMINA	2019-04-03T00:00:00Z	Swab	DNA extraction	SRS4576756	S22N_2017	SRP190480	16S
SRR8843089	AMPLICON	599	PRJNA446042	SAMN11333071	MIMARKS.survey,MIGS/MIMS/MIMARKS.human-associated	ANDRES BELLO UNIVERSITY	2018	public	sra	ncbi,s3,gs	gs.US,s3.us-east-1,ncbi.public	No Use	Human upper respiratory tract	contaminated air [ENVO:01000676]	urban biome [ENVO:01000249]	Latin American	SRX5630977	Chile	South America	Chile: Santiago	4	children	Healthy	Homo sapiens	male	S21N	nasal mucosa	Illumina MiSeq	33.450000 S 70.666667 W	127	PAIRED	PCR	METAGENOMIC	18	12	human metagenome	ILLUMINA	2019-04-03T00:00:00Z	Swab	DNA extraction	SRS4576755	S21N_2018	SRP190480	16S
SRR8843090	AMPLICON	600	PRJNA446042	SAMN11333072	MIMARKS.survey,MIGS/MIMS/MIMARKS.human-associated	ANDRES BELLO UNIVERSITY	2018	public	sra	ncbi,gs,s3	ncbi.public,gs.US,s3.us-east-1	No Use	Human upper respiratory tract	contaminated air [ENVO:01000676]	urban biome [ENVO:01000249]	Latin American	SRX5630976	Chile	South America	Chile: Santiago	4	children	Healthy	Homo sapiens	male	S21O	oral mucosa	Illumina MiSeq	33.450000 S 70.666667 W	128	PAIRED	PCR	METAGENOMIC	35	24	human metagenome	ILLUMINA	2019-04-03T00:00:00Z	Swab	DNA extraction	SRS4576754	S21O_2018	SRP190480	16S
SRR8843091	AMPLICON	302	PRJNA446042	SAMN11333069	MIMARKS.survey,MIGS/MIMS/MIMARKS.human-associated	ANDRES BELLO UNIVERSITY	2017	public	sra	s3,ncbi,gs	gs.US,s3.us-east-1,ncbi.public	No Use	Human upper respiratory tract	contaminated air [ENVO:01000676]	urban biome [ENVO:01000249]	Latin American	SRX5630975	Chile	South America	Chile: Santiago	3	children	Healthy	Homo sapiens	male	S210	oral mucosa	Illumina MiSeq	33.450000 S 70.666667 W	125	PAIRED	PCR	METAGENOMIC	9	5	human metagenome	ILLUMINA	2019-04-03T00:00:00Z	Swab	DNA extraction	SRS4576753	S210_2017	SRP190480	16S
SRR8843092	AMPLICON	302	PRJNA446042	SAMN11333070	MIMARKS.survey,MIGS/MIMS/MIMARKS.human-associated	ANDRES BELLO UNIVERSITY	2017	public	sra	gs,ncbi,s3	gs.US,s3.us-east-1,ncbi.public	No Use	Human upper respiratory tract	contaminated air [ENVO:01000676]	urban biome [ENVO:01000249]	Latin American	SRX5630974	Chile	South America	Chile: Santiago	3	children	Healthy	Homo sapiens	male	S21N	nasal mucosa	Illumina MiSeq	33.450000 S 70.666667 W	126	PAIRED	PCR	METAGENOMIC	12	6	human metagenome	ILLUMINA	2019-04-03T00:00:00Z	Swab	DNA extraction	SRS4576752	S21N_2017	SRP190480	16S
SRR8843093	AMPLICON	600	PRJNA446042	SAMN11333067	MIMARKS.survey,MIGS/MIMS/MIMARKS.human-associated	ANDRES BELLO UNIVERSITY	2018	public	sra	s3,gs,ncbi	ncbi.public,gs.US,s3.us-east-1	No Use	Human upper respiratory tract	contaminated air [ENVO:01000676]	urban biome [ENVO:01000249]	Latin American	SRX5630973	Chile	South America	Chile: Santiago	5	children	Healthy	Homo sapiens	female	S20N	nasal mucosa	Illumina MiSeq	33.450000 S 70.666667 W	123	PAIRED	PCR	METAGENOMIC	18	13	human metagenome	ILLUMINA	2019-04-03T00:00:00Z	Swab	DNA extraction	SRS4576751	S20N_2018	SRP190480	16S
SRR8843097	AMPLICON	600	PRJNA446042	SAMN11333027	MIMARKS.survey,MIGS/MIMS/MIMARKS.human-associated	ANDRES BELLO UNIVERSITY	2018	public	sra	gs,ncbi,s3	s3.us-east-1,ncbi.public,gs.US	No Use	Human upper respiratory tract	contaminated air [ENVO:01000676]	urban biome [ENVO:01000249]	Latin American	SRX5630969	Chile	South America	Chile: Santiago	5	children	Healthy	Homo sapiens	female	S05N	nasal mucosa	Illumina MiSeq	33.450000 S 70.666667 W	83	PAIRED	PCR	METAGENOMIC	30	20	human metagenome	ILLUMINA	2019-04-03T00:00:00Z	Swab	DNA extraction	SRS4576747	S05N_2018	SRP190480	16S
SRR8843098	AMPLICON	599	PRJNA446042	SAMN11332993	MIMARKS.survey,MIGS/MIMS/MIMARKS.human-associated	ANDRES BELLO UNIVERSITY	2018	public	sra	s3,ncbi,gs	gs.US,s3.us-east-1,ncbi.public	Salbutamol	Human upper respiratory tract	contaminated air [ENVO:01000676]	urban biome [ENVO:01000249]	Latin American	SRX5630968	Chile	South America	Chile: Santiago	5	children	Asthma	Homo sapiens	male	P18N	nasal mucosa	Illumina MiSeq	33.450000 S 70.666667 W	49	PAIRED	PCR	METAGENOMIC	33	22	human metagenome	ILLUMINA	2019-04-03T00:00:00Z	Swab	DNA extraction	SRS4576746	P18N_2018	SRP190480	16S
SRR8843099	AMPLICON	599	PRJNA446042	SAMN11332994	MIMARKS.survey,MIGS/MIMS/MIMARKS.human-associated	ANDRES BELLO UNIVERSITY	2018	public	sra	s3,gs,ncbi	gs.US,s3.us-east-1,ncbi.public	Salbutamol	Human upper respiratory tract	contaminated air [ENVO:01000676]	urban biome [ENVO:01000249]	Latin American	SRX5630967	Chile	South America	Chile: Santiago	5	children	Asthma	Homo sapiens	male	P18O	oral mucosa	Illumina MiSeq	33.450000 S 70.666667 W	50	PAIRED	PCR	METAGENOMIC	40	28	human metagenome	ILLUMINA	2019-04-03T00:00:00Z	Swab	DNA extraction	SRS4576745	P18O_2018	SRP190480	16S
SRR8843100	AMPLICON	599	PRJNA446042	SAMN11332987	MIMARKS.survey,MIGS/MIMS/MIMARKS.human-associated	ANDRES BELLO UNIVERSITY	2018	public	sra	s3,ncbi,gs	gs.US,s3.us-east-1,ncbi.public	No Use	Human upper respiratory tract	contaminated air [ENVO:01000676]	urban biome [ENVO:01000249]	Latin American	SRX5630966	Chile	South America	Chile: Santiago	5	children	Asthma	Homo sapiens	male	P16N	nasal mucosa	Illumina MiSeq	33.450000 S 70.666667 W	43	PAIRED	PCR	METAGENOMIC	4	3	human metagenome	ILLUMINA	2019-04-03T00:00:00Z	Swab	DNA extraction	SRS4576744	P16N_2018	SRP190480	16S
SRR8843101	AMPLICON	600	PRJNA446042	SAMN11332988	MIMARKS.survey,MIGS/MIMS/MIMARKS.human-associated	ANDRES BELLO UNIVERSITY	2018	public	sra	s3,gs,ncbi	gs.US,s3.us-east-1,ncbi.public	No Use	Human upper respiratory tract	contaminated air [ENVO:01000676]	urban biome [ENVO:01000249]	Latin American	SRX5630965	Chile	South America	Chile: Santiago	5	children	Asthma	Homo sapiens	male	P16O	oral mucosa	Illumina MiSeq	33.450000 S 70.666667 W	44	PAIRED	PCR	METAGENOMIC	26	18	human metagenome	ILLUMINA	2019-04-03T00:00:00Z	Swab	DNA extraction	SRS4576743	P16O_2018	SRP190480	16S
SRR8843102	AMPLICON	600	PRJNA446042	SAMN11332985	MIMARKS.survey,MIGS/MIMS/MIMARKS.human-associated	ANDRES BELLO UNIVERSITY	2018	public	sra	s3,gs,ncbi	gs.US,s3.us-east-1,ncbi.public	Salbutamol	Human upper respiratory tract	contaminated air [ENVO:01000676]	urban biome [ENVO:01000249]	Latin American	SRX5630964	Chile	South America	Chile: Santiago	2	children	Asthma	Homo sapiens	female	P15O	oral mucosa	Illumina MiSeq	33.450000 S 70.666667 W	41	PAIRED	PCR	METAGENOMIC	38	26	human metagenome	ILLUMINA	2019-04-03T00:00:00Z	Swab	DNA extraction	SRS4576741	P15O_2018	SRP190480	16S
SRR8843104	AMPLICON	600	PRJNA446042	SAMN11332991	MIMARKS.survey,MIGS/MIMS/MIMARKS.human-associated	ANDRES BELLO UNIVERSITY	2018	public	sra	s3,gs,ncbi	ncbi.public,s3.us-east-1,gs.US	Salbutamol	Human upper respiratory tract	contaminated air [ENVO:01000676]	urban biome [ENVO:01000249]	Latin American	SRX5630962	Chile	South America	Chile: Santiago	13	children	Asthma	Homo sapiens	male	P17O	oral mucosa	Illumina MiSeq	33.450000 S 70.666667 W	47	PAIRED	PCR	METAGENOMIC	31	21	human metagenome	ILLUMINA	2019-04-03T00:00:00Z	Swab	DNA extraction	SRS4576739	P17O_2018	SRP190480	16S
SRR8843107	AMPLICON	600	PRJNA446042	SAMN11332990	MIMARKS.survey,MIGS/MIMS/MIMARKS.human-associated	ANDRES BELLO UNIVERSITY	2018	public	sra	gs,ncbi,s3	gs.US,s3.us-east-1,ncbi.public	Salbutamol	Human upper respiratory tract	contaminated air [ENVO:01000676]	urban biome [ENVO:01000249]	Latin American	SRX5630959	Chile	South America	Chile: Santiago	13	children	Asthma	Homo sapiens	male	P17N	nasal mucosa	Illumina MiSeq	33.450000 S 70.666667 W	46	PAIRED	PCR	METAGENOMIC	28	19	human metagenome	ILLUMINA	2019-04-03T00:00:00Z	Swab	DNA extraction	SRS4576737	P17N_2018	SRP190480	16S
SRR8843108	AMPLICON	600	PRJNA446042	SAMN11333076	MIMARKS.survey,MIGS/MIMS/MIMARKS.human-associated	ANDRES BELLO UNIVERSITY	2018	public	sra	ncbi,gs,s3	ncbi.public,s3.us-east-1,gs.US	No Use	Human upper respiratory tract	contaminated air [ENVO:01000676]	urban biome [ENVO:01000249]	Latin American	SRX5630958	Chile	South America	Chile: Santiago	2	children	Healthy	Homo sapiens	female	S22O	oral mucosa	Illumina MiSeq	33.450000 S 70.666667 W	132	PAIRED	PCR	METAGENOMIC	31	21	human metagenome	ILLUMINA	2019-04-03T00:00:00Z	Swab	DNA extraction	SRS4576736	S22O_2018	SRP190480	16S
SRR8843109	AMPLICON	600	PRJNA446042	SAMN11333075	MIMARKS.survey,MIGS/MIMS/MIMARKS.human-associated	ANDRES BELLO UNIVERSITY	2018	public	sra	s3,gs,ncbi	gs.US,s3.us-east-1,ncbi.public	No Use	Human upper respiratory tract	contaminated air [ENVO:01000676]	urban biome [ENVO:01000249]	Latin American	SRX5630957	Chile	South America	Chile: Santiago	2	children	Healthy	Homo sapiens	female	S22N	nasal mucosa	Illumina MiSeq	33.450000 S 70.666667 W	131	PAIRED	PCR	METAGENOMIC	20	14	human metagenome	ILLUMINA	2019-04-03T00:00:00Z	Swab	DNA extraction	SRS4576735	S22N_2018	SRP190480	16S
SRR8843111	AMPLICON	600	PRJNA446042	SAMN11333028	MIMARKS.survey,MIGS/MIMS/MIMARKS.human-associated	ANDRES BELLO UNIVERSITY	2018	public	sra	s3,gs,ncbi	ncbi.public,gs.US,s3.us-east-1	No Use	Human upper respiratory tract	contaminated air [ENVO:01000676]	urban biome [ENVO:01000249]	Latin American	SRX5630955	Chile	South America	Chile: Santiago	5	children	Healthy	Homo sapiens	female	S05O	oral mucosa	Illumina MiSeq	33.450000 S 70.666667 W	84	PAIRED	PCR	METAGENOMIC	34	24	human metagenome	ILLUMINA	2019-04-03T00:00:00Z	Swab	DNA extraction	SRS4576733	S05O_2018	SRP190480	16S
SRR8843112	AMPLICON	600	PRJNA446042	SAMN11332984	MIMARKS.survey,MIGS/MIMS/MIMARKS.human-associated	ANDRES BELLO UNIVERSITY	2018	public	sra	s3,ncbi,gs	gs.US,s3.us-east-1,ncbi.public	Salbutamol	Human upper respiratory tract	contaminated air [ENVO:01000676]	urban biome [ENVO:01000249]	Latin American	SRX5630954	Chile	South America	Chile: Santiago	3	children	Asthma	Homo sapiens	female	P15N	nasal mucosa	Illumina MiSeq	33.450000 S 70.666667 W	40	PAIRED	PCR	METAGENOMIC	28	19	human metagenome	ILLUMINA	2019-04-03T00:00:00Z	Swab	DNA extraction	SRS4576732	P15N_2018	SRP190480	16S
SRR8843113	AMPLICON	501	PRJNA446042	SAMN11332983	MIMARKS.survey,MIGS/MIMS/MIMARKS.human-associated	ANDRES BELLO UNIVERSITY	2017	public	sra	s3,gs,ncbi	gs.US,s3.us-east-1,ncbi.public	Salbutamol	Human upper respiratory tract	contaminated air [ENVO:01000676]	urban biome [ENVO:01000249]	Latin American	SRX5630953	Chile	South America	Chile: Santiago	2	children	Asthma	Homo sapiens	female	P15N	nasal mucosa	Illumina MiSeq	33.450000 S 70.666667 W	39	PAIRED	PCR	METAGENOMIC	10	6	human metagenome	ILLUMINA	2019-04-03T00:00:00Z	Swab	DNA extraction	SRS4576731	P15N_2017	SRP190480	16S
SRR8843114	AMPLICON	600	PRJNA446042	SAMN11332982	MIMARKS.survey,MIGS/MIMS/MIMARKS.human-associated	ANDRES BELLO UNIVERSITY	2018	public	sra	s3,ncbi,gs	gs.US,ncbi.public,s3.us-east-1	Salbutamol	Human upper respiratory tract	contaminated air [ENVO:01000676]	urban biome [ENVO:01000249]	Latin American	SRX5630952	Chile	South America	Chile: Santiago	9	children	Asthma	Homo sapiens	male	P14O	oral mucosa	Illumina MiSeq	33.450000 S 70.666667 W	38	PAIRED	PCR	METAGENOMIC	34	24	human metagenome	ILLUMINA	2019-04-03T00:00:00Z	Swab	DNA extraction	SRS4576730	P14O_2018	SRP190480	16S
SRR8843115	AMPLICON	600	PRJNA446042	SAMN11332981	MIMARKS.survey,MIGS/MIMS/MIMARKS.human-associated	ANDRES BELLO UNIVERSITY	2018	public	sra	gs,ncbi,s3	gs.US,s3.us-east-1,ncbi.public	Salbutamol	Human upper respiratory tract	contaminated air [ENVO:01000676]	urban biome [ENVO:01000249]	Latin American	SRX5630951	Chile	South America	Chile: Santiago	9	children	Asthma	Homo sapiens	male	P14N	nasal mucosa	Illumina MiSeq	33.450000 S 70.666667 W	37	PAIRED	PCR	METAGENOMIC	11	8	human metagenome	ILLUMINA	2019-04-03T00:00:00Z	Swab	DNA extraction	SRS4576729	P14N_2018	SRP190480	16S
SRR8843116	AMPLICON	500	PRJNA446042	SAMN11332980	MIMARKS.survey,MIGS/MIMS/MIMARKS.human-associated	ANDRES BELLO UNIVERSITY	2017	public	sra	s3,gs,ncbi	gs.US,s3.us-east-1,ncbi.public	Salbutamol	Human upper respiratory tract	contaminated air [ENVO:01000676]	urban biome [ENVO:01000249]	Latin American	SRX5630950	Chile	South America	Chile: Santiago	8	children	Asthma	Homo sapiens	male	P14N	nasal mucosa	Illumina MiSeq	33.450000 S 70.666667 W	36	PAIRED	PCR	METAGENOMIC	7	4	human metagenome	ILLUMINA	2019-04-03T00:00:00Z	Swab	DNA extraction	SRS4576728	P14N_2017	SRP190480	16S
SRR8843117	AMPLICON	600	PRJNA446042	SAMN11332979	MIMARKS.survey,MIGS/MIMS/MIMARKS.human-associated	ANDRES BELLO UNIVERSITY	2018	public	sra	s3,gs,ncbi	gs.US,s3.us-east-1,ncbi.public	Salbutamol	Human upper respiratory tract	contaminated air [ENVO:01000676]	urban biome [ENVO:01000249]	Latin American	SRX5630949	Chile	South America	Chile: Santiago	4	children	Asthma	Homo sapiens	male	P13O	oral mucosa	Illumina MiSeq	33.450000 S 70.666667 W	35	PAIRED	PCR	METAGENOMIC	41	29	human metagenome	ILLUMINA	2019-04-03T00:00:00Z	Swab	DNA extraction	SRS4576727	P13O_2018	SRP190480	16S
SRR8843118	AMPLICON	600	PRJNA446042	SAMN11332978	MIMARKS.survey,MIGS/MIMS/MIMARKS.human-associated	ANDRES BELLO UNIVERSITY	2018	public	sra	s3,gs,ncbi	ncbi.public,s3.us-east-1,gs.US	Salbutamol	Human upper respiratory tract	contaminated air [ENVO:01000676]	urban biome [ENVO:01000249]	Latin American	SRX5630948	Chile	South America	Chile: Santiago	4	children	Asthma	Homo sapiens	male	P13N	nasal mucosa	Illumina MiSeq	33.450000 S 70.666667 W	34	PAIRED	PCR	METAGENOMIC	30	20	human metagenome	ILLUMINA	2019-04-03T00:00:00Z	Swab	DNA extraction	SRS4576726	P13N_2018	SRP190480	16S
SRR8843119	AMPLICON	500	PRJNA446042	SAMN11332977	MIMARKS.survey,MIGS/MIMS/MIMARKS.human-associated	ANDRES BELLO UNIVERSITY	2017	public	sra	s3,gs,ncbi	ncbi.public,gs.US,s3.us-east-1	Salbutamol	Human upper respiratory tract	contaminated air [ENVO:01000676]	urban biome [ENVO:01000249]	Latin American	SRX5630947	Chile	South America	Chile: Santiago	3	children	Asthma	Homo sapiens	male	P13N	nasal mucosa	Illumina MiSeq	33.450000 S 70.666667 W	33	PAIRED	PCR	METAGENOMIC	18	10	human metagenome	ILLUMINA	2019-04-03T00:00:00Z	Swab	DNA extraction	SRS4576725	P13N_2017	SRP190480	16S
SRR8843120	AMPLICON	600	PRJNA446042	SAMN11332976	MIMARKS.survey,MIGS/MIMS/MIMARKS.human-associated	ANDRES BELLO UNIVERSITY	2018	public	sra	gs,ncbi,s3	gs.US,s3.us-east-1,ncbi.public	Salbutamol	Human upper respiratory tract	contaminated air [ENVO:01000676]	urban biome [ENVO:01000249]	Latin American	SRX5630946	Chile	South America	Chile: Santiago	3	children	Asthma	Homo sapiens	female	P12O	oral mucosa	Illumina MiSeq	33.450000 S 70.666667 W	32	PAIRED	PCR	METAGENOMIC	26	18	human metagenome	ILLUMINA	2019-04-03T00:00:00Z	Swab	DNA extraction	SRS4576724	P12O_2018	SRP190480	16S
SRR8843121	AMPLICON	600	PRJNA446042	SAMN11332975	MIMARKS.survey,MIGS/MIMS/MIMARKS.human-associated	ANDRES BELLO UNIVERSITY	2018	public	sra	s3,gs,ncbi	ncbi.public,gs.US,s3.us-east-1	Salbutamol	Human upper respiratory tract	contaminated air [ENVO:01000676]	urban biome [ENVO:01000249]	Latin American	SRX5630945	Chile	South America	Chile: Santiago	3	children	Asthma	Homo sapiens	female	P12N	nasal mucosa	Illumina MiSeq	33.450000 S 70.666667 W	31	PAIRED	PCR	METAGENOMIC	11	8	human metagenome	ILLUMINA	2019-04-03T00:00:00Z	Swab	DNA extraction	SRS4576723	P12N_2018	SRP190480	16S
SRR8843122	AMPLICON	500	PRJNA446042	SAMN11332973	MIMARKS.survey,MIGS/MIMS/MIMARKS.human-associated	ANDRES BELLO UNIVERSITY	2017	public	sra	s3,ncbi,gs	gs.US,ncbi.public,s3.us-east-1	Salbutamol	Human upper respiratory tract	contaminated air [ENVO:01000676]	urban biome [ENVO:01000249]	Latin American	SRX5630944	Chile	South America	Chile: Santiago	4	children	Asthma	Homo sapiens	male	P11N	nasal mucosa	Illumina MiSeq	33.450000 S 70.666667 W	29	PAIRED	PCR	METAGENOMIC	16	9	human metagenome	ILLUMINA	2019-04-03T00:00:00Z	Swab	DNA extraction	SRS4576722	P11N_2017	SRP190480	16S
SRR8843123	AMPLICON	501	PRJNA446042	SAMN11332974	MIMARKS.survey,MIGS/MIMS/MIMARKS.human-associated	ANDRES BELLO UNIVERSITY	2017	public	sra	s3,gs,ncbi	gs.US,s3.us-east-1,ncbi.public	Salbutamol	Human upper respiratory tract	contaminated air [ENVO:01000676]	urban biome [ENVO:01000249]	Latin American	SRX5630943	Chile	South America	Chile: Santiago	2	children	Asthma	Homo sapiens	female	P12N	nasal mucosa	Illumina MiSeq	33.450000 S 70.666667 W	30	PAIRED	PCR	METAGENOMIC	22	13	human metagenome	ILLUMINA	2019-04-03T00:00:00Z	Swab	DNA extraction	SRS4576721	P12N_2017	SRP190480	16S
SRR8843141	AMPLICON	600	PRJNA446042	SAMN11333068	MIMARKS.survey,MIGS/MIMS/MIMARKS.human-associated	ANDRES BELLO UNIVERSITY	2018	public	sra	s3,gs,ncbi	ncbi.public,gs.US,s3.us-east-1	No Use	Human upper respiratory tract	contaminated air [ENVO:01000676]	urban biome [ENVO:01000249]	Latin American	SRX5630925	Chile	South America	Chile: Santiago	5	children	Healthy	Homo sapiens	female	S20O	oral mucosa	Illumina MiSeq	33.450000 S 70.666667 W	124	PAIRED	PCR	METAGENOMIC	30	21	human metagenome	ILLUMINA	2019-04-03T00:00:00Z	Swab	DNA extraction	SRS4576702	S20O_2018	SRP190480	16S
SRR8843147	AMPLICON	600	PRJNA446042	SAMN11333065	MIMARKS.survey,MIGS/MIMS/MIMARKS.human-associated	ANDRES BELLO UNIVERSITY	2018	public	sra	s3,gs,ncbi	ncbi.public,gs.US,s3.us-east-1	No Use	Human upper respiratory tract	contaminated air [ENVO:01000676]	urban biome [ENVO:01000249]	Latin American	SRX5630919	Chile	South America	Chile: Santiago	1	children	Healthy	Homo sapiens	female	S19O	oral mucosa	Illumina MiSeq	33.450000 S 70.666667 W	121	PAIRED	PCR	METAGENOMIC	31	21	human metagenome	ILLUMINA	2019-04-03T00:00:00Z	Swab	DNA extraction	SRS4576696	S19O_2018	SRP190480	16S
SRR8843150	AMPLICON	302	PRJNA446042	SAMN11333066	MIMARKS.survey,MIGS/MIMS/MIMARKS.human-associated	ANDRES BELLO UNIVERSITY	2017	public	sra	gs,ncbi,s3	gs.US,s3.us-east-1,ncbi.public	No Use	Human upper respiratory tract	contaminated air [ENVO:01000676]	urban biome [ENVO:01000249]	Latin American	SRX5630916	Chile	South America	Chile: Santiago	4	children	Healthy	Homo sapiens	female	S20N	nasal mucosa	Illumina MiSeq	33.450000 S 70.666667 W	122	PAIRED	PCR	METAGENOMIC	18	9	human metagenome	ILLUMINA	2019-04-03T00:00:00Z	Swab	DNA extraction	SRS4576695	S20N_2017	SRP190480	16S
SRR8843151	AMPLICON	302	PRJNA446042	SAMN11333044	MIMARKS.survey,MIGS/MIMS/MIMARKS.human-associated	ANDRES BELLO UNIVERSITY	2017	public	sra	gs,ncbi,s3	gs.US,s3.us-east-1,ncbi.public	Salbutamol	Human upper respiratory tract	contaminated air [ENVO:01000676]	urban biome [ENVO:01000249]	Latin American	SRX5630915	Chile	South America	Chile: Santiago	5	children	Healthy	Homo sapiens	male	S12N	nasal mucosa	Illumina MiSeq	33.450000 S 70.666667 W	100	PAIRED	PCR	METAGENOMIC	9	5	human metagenome	ILLUMINA	2019-04-03T00:00:00Z	Swab	DNA extraction	SRS4576693	S12N_2017	SRP190480	16S
SRR8843152	AMPLICON	600	PRJNA446042	SAMN11333043	MIMARKS.survey,MIGS/MIMS/MIMARKS.human-associated	ANDRES BELLO UNIVERSITY	2018	public	sra	s3,gs,ncbi	ncbi.public,gs.US,s3.us-east-1	No Use	Human upper respiratory tract	contaminated air [ENVO:01000676]	urban biome [ENVO:01000249]	Latin American	SRX5630914	Chile	South America	Chile: Santiago	15	teenager	Healthy	Homo sapiens	male	S11O	oral mucosa	Illumina MiSeq	33.450000 S 70.666667 W	99	PAIRED	PCR	METAGENOMIC	44	31	human metagenome	ILLUMINA	2019-04-03T00:00:00Z	Swab	DNA extraction	SRS4576692	S11O_2018	SRP190480	16S
SRR8843153	AMPLICON	600	PRJNA446042	SAMN11333040	MIMARKS.survey,MIGS/MIMS/MIMARKS.human-associated	ANDRES BELLO UNIVERSITY	2018	public	sra	s3,gs,ncbi	ncbi.public,gs.US,s3.us-east-1	No Use	Human upper respiratory tract	contaminated air [ENVO:01000676]	urban biome [ENVO:01000249]	Latin American	SRX5630913	Chile	South America	Chile: Santiago	15	teenager	Healthy	Homo sapiens	male	S10O	oral mucosa	Illumina MiSeq	33.450000 S 70.666667 W	96	PAIRED	PCR	METAGENOMIC	27	19	human metagenome	ILLUMINA	2019-04-03T00:00:00Z	Swab	DNA extraction	SRS4576691	S10O_2018	SRP190480	16S
SRR8843154	AMPLICON	600	PRJNA446042	SAMN11333039	MIMARKS.survey,MIGS/MIMS/MIMARKS.human-associated	ANDRES BELLO UNIVERSITY	2018	public	sra	s3,gs,ncbi	ncbi.public,gs.US,s3.us-east-1	No Use	Human upper respiratory tract	contaminated air [ENVO:01000676]	urban biome [ENVO:01000249]	Latin American	SRX5630912	Chile	South America	Chile: Santiago	15	teenager	Healthy	Homo sapiens	male	S10N	nasal mucosa	Illumina MiSeq	33.450000 S 70.666667 W	95	PAIRED	PCR	METAGENOMIC	3	2	human metagenome	ILLUMINA	2019-04-03T00:00:00Z	Swab	DNA extraction	SRS4576690	S10N_2018	SRP190480	16S
SRR8843155	AMPLICON	600	PRJNA446042	SAMN11333042	MIMARKS.survey,MIGS/MIMS/MIMARKS.human-associated	ANDRES BELLO UNIVERSITY	2018	public	sra	gs,ncbi,s3	ncbi.public,gs.US,s3.us-east-1	No Use	Human upper respiratory tract	contaminated air [ENVO:01000676]	urban biome [ENVO:01000249]	Latin American	SRX5630911	Chile	South America	Chile: Santiago	15	teenager	Healthy	Homo sapiens	male	S11N	nasal mucosa	Illumina MiSeq	33.450000 S 70.666667 W	98	PAIRED	PCR	METAGENOMIC	44	31	human metagenome	ILLUMINA	2019-04-03T00:00:00Z	Swab	DNA extraction	SRS4576689	S11N_2018	SRP190480	16S
SRR8843156	AMPLICON	302	PRJNA446042	SAMN11333041	MIMARKS.survey,MIGS/MIMS/MIMARKS.human-associated	ANDRES BELLO UNIVERSITY	2017	public	sra	gs,ncbi,s3	ncbi.public,gs.US,s3.us-east-1	No Use	Human upper respiratory tract	contaminated air [ENVO:01000676]	urban biome [ENVO:01000249]	Latin American	SRX5630910	Chile	South America	Chile: Santiago	14	children	Healthy	Homo sapiens	male	S11N	nasal mucosa	Illumina MiSeq	33.450000 S 70.666667 W	97	PAIRED	PCR	METAGENOMIC	8	4	human metagenome	ILLUMINA	2019-04-03T00:00:00Z	Swab	DNA extraction	SRS4576688	S11N_2017	SRP190480	16S
SRR8843157	AMPLICON	600	PRJNA446042	SAMN11333036	MIMARKS.survey,MIGS/MIMS/MIMARKS.human-associated	ANDRES BELLO UNIVERSITY	2018	public	sra	s3,gs,ncbi	gs.US,s3.us-east-1,ncbi.public	No Use	Human upper respiratory tract	contaminated air [ENVO:01000676]	urban biome [ENVO:01000249]	Latin American	SRX5630909	Chile	South America	Chile: Santiago	13	children	Healthy	Homo sapiens	male	S09N	nasal mucosa	Illumina MiSeq	33.450000 S 70.666667 W	92	PAIRED	PCR	METAGENOMIC	17	12	human metagenome	ILLUMINA	2019-04-03T00:00:00Z	Swab	DNA extraction	SRS4576687	S09N_2018	SRP190480	16S
SRR8843159	AMPLICON	302	PRJNA446042	SAMN11333038	MIMARKS.survey,MIGS/MIMS/MIMARKS.human-associated	ANDRES BELLO UNIVERSITY	2017	public	sra	gs,ncbi,s3	gs.US,s3.us-east-1,ncbi.public	No Use	Human upper respiratory tract	contaminated air [ENVO:01000676]	urban biome [ENVO:01000249]	Latin American	SRX5630907	Chile	South America	Chile: Santiago	14	children	Healthy	Homo sapiens	male	S10N	nasal mucosa	Illumina MiSeq	33.450000 S 70.666667 W	94	PAIRED	PCR	METAGENOMIC	12	6	human metagenome	ILLUMINA	2019-04-03T00:00:00Z	Swab	DNA extraction	SRS4576685	S10N_2017	SRP190480	16S
SRR8843160	AMPLICON	600	PRJNA446042	SAMN11333037	MIMARKS.survey,MIGS/MIMS/MIMARKS.human-associated	ANDRES BELLO UNIVERSITY	2018	public	sra	s3,ncbi,gs	gs.US,ncbi.public,s3.us-east-1	No Use	Human upper respiratory tract	contaminated air [ENVO:01000676]	urban biome [ENVO:01000249]	Latin American	SRX5630906	Chile	South America	Chile: Santiago	13	children	Healthy	Homo sapiens	male	S09O	oral mucosa	Illumina MiSeq	33.450000 S 70.666667 W	93	PAIRED	PCR	METAGENOMIC	20	14	human metagenome	ILLUMINA	2019-04-03T00:00:00Z	Swab	DNA extraction	SRS4576684	S09O_2018	SRP190480	16S
SRR8843161	AMPLICON	600	PRJNA446042	SAMN11333033	MIMARKS.survey,MIGS/MIMS/MIMARKS.human-associated	ANDRES BELLO UNIVERSITY	2018	public	sra	s3,gs,ncbi	gs.US,s3.us-east-1,ncbi.public	No Use	Human upper respiratory tract	contaminated air [ENVO:01000676]	urban biome [ENVO:01000249]	Latin American	SRX5630905	Chile	South America	Chile: Santiago	5	children	Healthy	Homo sapiens	male	S07N	nasal mucosa	Illumina MiSeq	33.450000 S 70.666667 W	89	PAIRED	PCR	METAGENOMIC	33	23	human metagenome	ILLUMINA	2019-04-03T00:00:00Z	Swab	DNA extraction	SRS4576683	S07N_2018	SRP190480	16S
SRR8843162	AMPLICON	501	PRJNA446042	SAMN11333018	MIMARKS.survey,MIGS/MIMS/MIMARKS.human-associated	ANDRES BELLO UNIVERSITY	2017	public	sra	s3,gs,ncbi	ncbi.public,gs.US,s3.us-east-1	No Use	Human upper respiratory tract	contaminated air [ENVO:01000676]	urban biome [ENVO:01000249]	Latin American	SRX5630904	Chile	South America	Chile: Santiago	4	children	Healthy	Homo sapiens	female	S01O	oral mucosa	Illumina MiSeq	33.450000 S 70.666667 W	74	PAIRED	PCR	METAGENOMIC	16	10	human metagenome	ILLUMINA	2019-04-03T00:00:00Z	Swab	DNA extraction	SRS4576682	S01O_2017	SRP190480	16S
SRR8843163	AMPLICON	600	PRJNA446042	SAMN11333017	MIMARKS.survey,MIGS/MIMS/MIMARKS.human-associated	ANDRES BELLO UNIVERSITY	2018	public	sra	gs,ncbi,s3	gs.US,s3.us-east-1,ncbi.public	No Use	Human upper respiratory tract	contaminated air [ENVO:01000676]	urban biome [ENVO:01000249]	Latin American	SRX5630903	Chile	South America	Chile: Santiago	5	children	Healthy	Homo sapiens	female	S01N	nasal mucosa	Illumina MiSeq	33.450000 S 70.666667 W	73	PAIRED	PCR	METAGENOMIC	23	16	human metagenome	ILLUMINA	2019-04-03T00:00:00Z	Swab	DNA extraction	SRS4576680	S01N_2018	SRP190480	16S
SRR8843164	AMPLICON	501	PRJNA446042	SAMN11333016	MIMARKS.survey,MIGS/MIMS/MIMARKS.human-associated	ANDRES BELLO UNIVERSITY	2017	public	sra	s3,gs,ncbi	ncbi.public,gs.US,s3.us-east-1	No Use	Human upper respiratory tract	contaminated air [ENVO:01000676]	urban biome [ENVO:01000249]	Latin American	SRX5630902	Chile	South America	Chile: Santiago	4	children	Healthy	Homo sapiens	female	S01N	nasal mucosa	Illumina MiSeq	33.450000 S 70.666667 W	72	PAIRED	PCR	METAGENOMIC	28	17	human metagenome	ILLUMINA	2019-04-03T00:00:00Z	Swab	DNA extraction	SRS4576681	S01N_2017	SRP190480	16S
SRR8843166	AMPLICON	501	PRJNA446042	SAMN11333022	MIMARKS.survey,MIGS/MIMS/MIMARKS.human-associated	ANDRES BELLO UNIVERSITY	2017	public	sra	s3,gs,ncbi	gs.US,s3.us-east-1,ncbi.public	Salbutamol	Human upper respiratory tract	contaminated air [ENVO:01000676]	urban biome [ENVO:01000249]	Latin American	SRX5630900	Chile	South America	Chile: Santiago	2	children	Healthy	Homo sapiens	male	S03N	nasal mucosa	Illumina MiSeq	33.450000 S 70.666667 W	78	PAIRED	PCR	METAGENOMIC	32	19	human metagenome	ILLUMINA	2019-04-03T00:00:00Z	Swab	DNA extraction	SRS4576678	S03N_2017	SRP190480	16S
SRR8843167	AMPLICON	501	PRJNA446042	SAMN11333021	MIMARKS.survey,MIGS/MIMS/MIMARKS.human-associated	ANDRES BELLO UNIVERSITY	2017	public	sra	gs,ncbi,s3	gs.US,s3.us-east-1,ncbi.public	No Use	Human upper respiratory tract	contaminated air [ENVO:01000676]	urban biome [ENVO:01000249]	Latin American	SRX5630899	Chile	South America	Chile: Santiago	6	children	Healthy	Homo sapiens	male	S02O	oral mucosa	Illumina MiSeq	33.450000 S 70.666667 W	77	PAIRED	PCR	METAGENOMIC	23	14	human metagenome	ILLUMINA	2019-04-03T00:00:00Z	Swab	DNA extraction	SRS4576677	S02O_2017	SRP190480	16S
SRR8843168	AMPLICON	499	PRJNA446042	SAMN11333020	MIMARKS.survey,MIGS/MIMS/MIMARKS.human-associated	ANDRES BELLO UNIVERSITY	2017	public	sra	ncbi,gs,s3	ncbi.public,s3.us-east-1,gs.US	No Use	Human upper respiratory tract	contaminated air [ENVO:01000676]	urban biome [ENVO:01000249]	Latin American	SRX5630898	Chile	South America	Chile: Santiago	6	children	Healthy	Homo sapiens	male	S02N	nasal mucosa	Illumina MiSeq	33.450000 S 70.666667 W	76	PAIRED	PCR	METAGENOMIC	26	14	human metagenome	ILLUMINA	2019-04-03T00:00:00Z	Swab	DNA extraction	SRS4576676	S02N_2017	SRP190480	16S
SRR8843169	AMPLICON	600	PRJNA446042	SAMN11333019	MIMARKS.survey,MIGS/MIMS/MIMARKS.human-associated	ANDRES BELLO UNIVERSITY	2018	public	sra	gs,ncbi,s3	ncbi.public,gs.US,s3.us-east-1	No Use	Human upper respiratory tract	contaminated air [ENVO:01000676]	urban biome [ENVO:01000249]	Latin American	SRX5630897	Chile	South America	Chile: Santiago	5	children	Healthy	Homo sapiens	female	S01O	oral mucosa	Illumina MiSeq	33.450000 S 70.666667 W	75	PAIRED	PCR	METAGENOMIC	27	19	human metagenome	ILLUMINA	2019-04-03T00:00:00Z	Swab	DNA extraction	SRS4576674	S01O_2018	SRP190480	16S
SRR8843170	AMPLICON	501	PRJNA446042	SAMN11333024	MIMARKS.survey,MIGS/MIMS/MIMARKS.human-associated	ANDRES BELLO UNIVERSITY	2017	public	sra	ncbi,gs,s3	s3.us-east-1,gs.US,ncbi.public	Salbutamol	Human upper respiratory tract	contaminated air [ENVO:01000676]	urban biome [ENVO:01000249]	Latin American	SRX5630896	Chile	South America	Chile: Santiago	2	children	Healthy	Homo sapiens	male	S03O	oral mucosa	Illumina MiSeq	33.450000 S 70.666667 W	80	PAIRED	PCR	METAGENOMIC	26	16	human metagenome	ILLUMINA	2019-04-03T00:00:00Z	Swab	DNA extraction	SRS4576675	S03O_2017	SRP190480	16S
SRR8843171	AMPLICON	600	PRJNA446042	SAMN11333023	MIMARKS.survey,MIGS/MIMS/MIMARKS.human-associated	ANDRES BELLO UNIVERSITY	2018	public	sra	gs,s3,ncbi	ncbi.public,gs.US,s3.us-east-1	Salbutamol	Human upper respiratory tract	contaminated air [ENVO:01000676]	urban biome [ENVO:01000249]	Latin American	SRX5630895	Chile	South America	Chile: Santiago	3	children	Healthy	Homo sapiens	male	S03N	nasal mucosa	Illumina MiSeq	33.450000 S 70.666667 W	79	PAIRED	PCR	METAGENOMIC	6	4	human metagenome	ILLUMINA	2019-04-03T00:00:00Z	Swab	DNA extraction	SRS4576673	S03N_2018	SRP190480	16S
SRR8843172	AMPLICON	600	PRJNA446042	SAMN11333034	MIMARKS.survey,MIGS/MIMS/MIMARKS.human-associated	ANDRES BELLO UNIVERSITY	2018	public	sra	ncbi,gs,s3	ncbi.public,gs.US,s3.us-east-1	No Use	Human upper respiratory tract	contaminated air [ENVO:01000676]	urban biome [ENVO:01000249]	Latin American	SRX5630894	Chile	South America	Chile: Santiago	5	children	Healthy	Homo sapiens	male	S07O	oral mucosa	Illumina MiSeq	33.450000 S 70.666667 W	90	PAIRED	PCR	METAGENOMIC	37	26	human metagenome	ILLUMINA	2019-04-03T00:00:00Z	Swab	DNA extraction	SRS4576672	S07O_2018	SRP190480	16S
SRR8843173	AMPLICON	600	PRJNA446042	SAMN11333049	MIMARKS.survey,MIGS/MIMS/MIMARKS.human-associated	ANDRES BELLO UNIVERSITY	2018	public	sra	s3,gs,ncbi	gs.US,s3.us-east-1,ncbi.public	No Use	Human upper respiratory tract	contaminated air [ENVO:01000676]	urban biome [ENVO:01000249]	Latin American	SRX5630893	Chile	South America	Chile: Santiago	6	children	Healthy	Homo sapiens	male	S13O	oral mucosa	Illumina MiSeq	33.450000 S 70.666667 W	105	PAIRED	PCR	METAGENOMIC	56	39	human metagenome	ILLUMINA	2019-04-03T00:00:00Z	Swab	DNA extraction	SRS4576671	S13O_2018	SRP190480	16S
SRR8843174	AMPLICON	302	PRJNA446042	SAMN11333050	MIMARKS.survey,MIGS/MIMS/MIMARKS.human-associated	ANDRES BELLO UNIVERSITY	2017	public	sra	gs,ncbi,s3	s3.us-east-1,ncbi.public,gs.US	No Use	Human upper respiratory tract	contaminated air [ENVO:01000676]	urban biome [ENVO:01000249]	Latin American	SRX5630892	Chile	South America	Chile: Santiago	13	children	Healthy	Homo sapiens	female	S14N	nasal mucosa	Illumina MiSeq	33.450000 S 70.666667 W	106	PAIRED	PCR	METAGENOMIC	7	4	human metagenome	ILLUMINA	2019-04-03T00:00:00Z	Swab	DNA extraction	SRS4576670	S14N_2017	SRP190480	16S
SRR8843175	AMPLICON	600	PRJNA446042	SAMN11333051	MIMARKS.survey,MIGS/MIMS/MIMARKS.human-associated	ANDRES BELLO UNIVERSITY	2018	public	sra	s3,gs,ncbi	ncbi.public,gs.US,s3.us-east-1	No Use	Human upper respiratory tract	contaminated air [ENVO:01000676]	urban biome [ENVO:01000249]	Latin American	SRX5630891	Chile	South America	Chile: Santiago	14	children	Healthy	Homo sapiens	female	S14N	nasal mucosa	Illumina MiSeq	33.450000 S 70.666667 W	107	PAIRED	PCR	METAGENOMIC	15	10	human metagenome	ILLUMINA	2019-04-03T00:00:00Z	Swab	DNA extraction	SRS4576669	S14N_2018	SRP190480	16S
SRR8843176	AMPLICON	599	PRJNA446042	SAMN11333052	MIMARKS.survey,MIGS/MIMS/MIMARKS.human-associated	ANDRES BELLO UNIVERSITY	2018	public	sra	s3,gs,ncbi	ncbi.public,gs.US,s3.us-east-1	No Use	Human upper respiratory tract	contaminated air [ENVO:01000676]	urban biome [ENVO:01000249]	Latin American	SRX5630890	Chile	South America	Chile: Santiago	14	children	Healthy	Homo sapiens	female	S14O	oral mucosa	Illumina MiSeq	33.450000 S 70.666667 W	108	PAIRED	PCR	METAGENOMIC	21	14	human metagenome	ILLUMINA	2019-04-03T00:00:00Z	Swab	DNA extraction	SRS4576668	S14O_2018	SRP190480	16S
SRR8843177	AMPLICON	600	PRJNA446042	SAMN11333045	MIMARKS.survey,MIGS/MIMS/MIMARKS.human-associated	ANDRES BELLO UNIVERSITY	2018	public	sra	s3,gs,ncbi	gs.US,s3.us-east-1,ncbi.public	Salbutamol	Human upper respiratory tract	contaminated air [ENVO:01000676]	urban biome [ENVO:01000249]	Latin American	SRX5630889	Chile	South America	Chile: Santiago	6	children	Healthy	Homo sapiens	male	S12N	nasal mucosa	Illumina MiSeq	33.450000 S 70.666667 W	101	PAIRED	PCR	METAGENOMIC	39	27	human metagenome	ILLUMINA	2019-04-03T00:00:00Z	Swab	DNA extraction	SRS4576667	S12N_2018	SRP190480	16S
SRR8843178	AMPLICON	600	PRJNA446042	SAMN11333046	MIMARKS.survey,MIGS/MIMS/MIMARKS.human-associated	ANDRES BELLO UNIVERSITY	2018	public	sra	ncbi,gs,s3	ncbi.public,s3.us-east-1,gs.US	Salbutamol	Human upper respiratory tract	contaminated air [ENVO:01000676]	urban biome [ENVO:01000249]	Latin American	SRX5630888	Chile	South America	Chile: Santiago	6	children	Healthy	Homo sapiens	male	S12O	oral mucosa	Illumina MiSeq	33.450000 S 70.666667 W	102	PAIRED	PCR	METAGENOMIC	68	47	human metagenome	ILLUMINA	2019-04-03T00:00:00Z	Swab	DNA extraction	SRS4576666	S12O_2018	SRP190480	16S
SRR8843179	AMPLICON	302	PRJNA446042	SAMN11333047	MIMARKS.survey,MIGS/MIMS/MIMARKS.human-associated	ANDRES BELLO UNIVERSITY	2017	public	sra	gs,ncbi,s3	gs.US,s3.us-east-1,ncbi.public	No Use	Human upper respiratory tract	contaminated air [ENVO:01000676]	urban biome [ENVO:01000249]	Latin American	SRX5630887	Chile	South America	Chile: Santiago	5	children	Healthy	Homo sapiens	male	S13M	nasal mucosa	Illumina MiSeq	33.450000 S 70.666667 W	103	PAIRED	PCR	METAGENOMIC	14	7	human metagenome	ILLUMINA	2019-04-03T00:00:00Z	Swab	DNA extraction	SRS4576665	S13M_2017	SRP190480	16S
SRR8843180	AMPLICON	302	PRJNA446042	SAMN11333048	MIMARKS.survey,MIGS/MIMS/MIMARKS.human-associated	ANDRES BELLO UNIVERSITY	2017	public	sra	s3,gs,ncbi	ncbi.public,gs.US,s3.us-east-1	No Use	Human upper respiratory tract	contaminated air [ENVO:01000676]	urban biome [ENVO:01000249]	Latin American	SRX5630886	Chile	South America	Chile: Santiago	5	children	Healthy	Homo sapiens	male	S13N	nasal mucosa	Illumina MiSeq	33.450000 S 70.666667 W	104	PAIRED	PCR	METAGENOMIC	8	4	human metagenome	ILLUMINA	2019-04-03T00:00:00Z	Swab	DNA extraction	SRS4576664	S13N_2017	SRP190480	16S
SRR8843181	AMPLICON	600	PRJNA446042	SAMN11333031	MIMARKS.survey,MIGS/MIMS/MIMARKS.human-associated	ANDRES BELLO UNIVERSITY	2018	public	sra	s3,gs,ncbi	gs.US,s3.us-east-1,ncbi.public	No Use	Human upper respiratory tract	contaminated air [ENVO:01000676]	urban biome [ENVO:01000249]	Latin American	SRX5630885	Chile	South America	Chile: Santiago	7	children	Healthy	Homo sapiens	male	S06O	oral mucosa	Illumina MiSeq	33.450000 S 70.666667 W	87	PAIRED	PCR	METAGENOMIC	28	19	human metagenome	ILLUMINA	2019-04-03T00:00:00Z	Swab	DNA extraction	SRS4576663	S06O_2018	SRP190480	16S
SRR8843182	AMPLICON	302	PRJNA446042	SAMN11333032	MIMARKS.survey,MIGS/MIMS/MIMARKS.human-associated	ANDRES BELLO UNIVERSITY	2017	public	sra	s3,gs,ncbi	ncbi.public,gs.US,s3.us-east-1	No Use	Human upper respiratory tract	contaminated air [ENVO:01000676]	urban biome [ENVO:01000249]	Latin American	SRX5630884	Chile	South America	Chile: Santiago	4	children	Healthy	Homo sapiens	male	S07N	nasal mucosa	Illumina MiSeq	33.450000 S 70.666667 W	88	PAIRED	PCR	METAGENOMIC	7	3	human metagenome	ILLUMINA	2019-04-03T00:00:00Z	Swab	DNA extraction	SRS4576662	S07N_2017	SRP190480	16S
SRR8843183	AMPLICON	302	PRJNA446042	SAMN11333029	MIMARKS.survey,MIGS/MIMS/MIMARKS.human-associated	ANDRES BELLO UNIVERSITY	2017	public	sra	ncbi,s3,gs	gs.US,s3.us-east-1,ncbi.public	No Use	Human upper respiratory tract	contaminated air [ENVO:01000676]	urban biome [ENVO:01000249]	Latin American	SRX5630883	Chile	South America	Chile: Santiago	6	children	Healthy	Homo sapiens	male	S06N	nasal mucosa	Illumina MiSeq	33.450000 S 70.666667 W	85	PAIRED	PCR	METAGENOMIC	11	6	human metagenome	ILLUMINA	2019-04-03T00:00:00Z	Swab	DNA extraction	SRS4576661	S06N_2017	SRP190480	16S
SRR8843184	AMPLICON	600	PRJNA446042	SAMN11333030	MIMARKS.survey,MIGS/MIMS/MIMARKS.human-associated	ANDRES BELLO UNIVERSITY	2018	public	sra	s3,gs,ncbi	ncbi.public,gs.US,s3.us-east-1	No Use	Human upper respiratory tract	contaminated air [ENVO:01000676]	urban biome [ENVO:01000249]	Latin American	SRX5630882	Chile	South America	Chile: Santiago	7	children	Healthy	Homo sapiens	male	S06N	nasal mucosa	Illumina MiSeq	33.450000 S 70.666667 W	86	PAIRED	PCR	METAGENOMIC	7	5	human metagenome	ILLUMINA	2019-04-03T00:00:00Z	Swab	DNA extraction	SRS4576660	S06N_2018	SRP190480	16S
SRR8843185	AMPLICON	302	PRJNA446042	SAMN11333053	MIMARKS.survey,MIGS/MIMS/MIMARKS.human-associated	ANDRES BELLO UNIVERSITY	2017	public	sra	s3,ncbi,gs	gs.US,s3.us-east-1,ncbi.public	chlorphenamine	Human upper respiratory tract	contaminated air [ENVO:01000676]	urban biome [ENVO:01000249]	Latin American	SRX5630881	Chile	South America	Chile: Santiago	6	children	Healthy	Homo sapiens	male	S15N	nasal mucosa	Illumina MiSeq	33.450000 S 70.666667 W	109	PAIRED	PCR	METAGENOMIC	6	3	human metagenome	ILLUMINA	2019-04-03T00:00:00Z	Swab	DNA extraction	SRS4576659	S15N_2017	SRP190480	16S
SRR8843186	AMPLICON	600	PRJNA446042	SAMN11333054	MIMARKS.survey,MIGS/MIMS/MIMARKS.human-associated	ANDRES BELLO UNIVERSITY	2018	public	sra	s3,ncbi,gs	gs.US,s3.us-east-1,ncbi.public	chlorphenamine	Human upper respiratory tract	contaminated air [ENVO:01000676]	urban biome [ENVO:01000249]	Latin American	SRX5630880	Chile	South America	Chile: Santiago	7	children	Healthy	Homo sapiens	male	S15N	nasal mucosa	Illumina MiSeq	33.450000 S 70.666667 W	110	PAIRED	PCR	METAGENOMIC	21	14	human metagenome	ILLUMINA	2019-04-03T00:00:00Z	Swab	DNA extraction	SRS4576658	S15N_2018	SRP190480	16S
SRR8843188	AMPLICON	302	PRJNA446042	SAMN11333026	MIMARKS.survey,MIGS/MIMS/MIMARKS.human-associated	ANDRES BELLO UNIVERSITY	2017	public	sra	s3,gs,ncbi	ncbi.public,gs.US,s3.us-east-1	No Use	Human upper respiratory tract	contaminated air [ENVO:01000676]	urban biome [ENVO:01000249]	Latin American	SRX5630878	Chile	South America	Chile: Santiago	4	children	Healthy	Homo sapiens	female	S05N	nasal mucosa	Illumina MiSeq	33.450000 S 70.666667 W	82	PAIRED	PCR	METAGENOMIC	11	6	human metagenome	ILLUMINA	2019-04-03T00:00:00Z	Swab	DNA extraction	SRS4576656	S05N_2017	SRP190480	16S
SRR8843189	AMPLICON	499	PRJNA446042	SAMN11333013	MIMARKS.survey,MIGS/MIMS/MIMARKS.human-associated	ANDRES BELLO UNIVERSITY	2017	public	sra	gs,ncbi,s3	ncbi.public,gs.US,s3.us-east-1	Salbutamol	Human upper respiratory tract	contaminated air [ENVO:01000676]	urban biome [ENVO:01000249]	Latin American	SRX5630877	Chile	South America	Chile: Santiago	0	children	Asthma	Homo sapiens	female	P27N	nasal mucosa	Illumina MiSeq	33.450000 S 70.666667 W	69	PAIRED	PCR	METAGENOMIC	33	17	human metagenome	ILLUMINA	2019-04-03T00:00:00Z	Swab	DNA extraction	SRS4576655	P27N_2017	SRP190480	16S
SRR8843190	AMPLICON	499	PRJNA446042	SAMN11333014	MIMARKS.survey,MIGS/MIMS/MIMARKS.human-associated	ANDRES BELLO UNIVERSITY	2017	public	sra	s3,gs,ncbi	gs.US,s3.us-east-1,ncbi.public	Salbutamol	Human upper respiratory tract	contaminated air [ENVO:01000676]	urban biome [ENVO:01000249]	Latin American	SRX5630876	Chile	South America	Chile: Santiago	2	children	Asthma	Homo sapiens	male	P28N	nasal mucosa	Illumina MiSeq	33.450000 S 70.666667 W	70	PAIRED	PCR	METAGENOMIC	34	18	human metagenome	ILLUMINA	2019-04-03T00:00:00Z	Swab	DNA extraction	SRS4576654	P28N_2017	SRP190480	16S
SRR8843192	AMPLICON	600	PRJNA446042	SAMN11333010	MIMARKS.survey,MIGS/MIMS/MIMARKS.human-associated	ANDRES BELLO UNIVERSITY	2018	public	sra	s3,gs,ncbi	ncbi.public,gs.US,s3.us-east-1	Salbutamol	Human upper respiratory tract	contaminated air [ENVO:01000676]	urban biome [ENVO:01000249]	Latin American	SRX5630874	Chile	South America	Chile: Santiago	8	children	Asthma	Homo sapiens	male	P25N	nasal mucosa	Illumina MiSeq	33.450000 S 70.666667 W	66	PAIRED	PCR	METAGENOMIC	15	10	human metagenome	ILLUMINA	2019-04-03T00:00:00Z	Swab	DNA extraction	SRS4576652	P25N_2018	SRP190480	16S
SRR8843193	AMPLICON	600	PRJNA446042	SAMN11333011	MIMARKS.survey,MIGS/MIMS/MIMARKS.human-associated	ANDRES BELLO UNIVERSITY	2018	public	sra	gs,ncbi,s3	gs.US,s3.us-east-1,ncbi.public	Salbutamol	Human upper respiratory tract	contaminated air [ENVO:01000676]	urban biome [ENVO:01000249]	Latin American	SRX5630873	Chile	South America	Chile: Santiago	8	children	Asthma	Homo sapiens	male	P25O	oral mucosa	Illumina MiSeq	33.450000 S 70.666667 W	67	PAIRED	PCR	METAGENOMIC	29	20	human metagenome	ILLUMINA	2019-04-03T00:00:00Z	Swab	DNA extraction	SRS4576651	P25O_2018	SRP190480	16S
SRR8843194	AMPLICON	501	PRJNA446042	SAMN11333012	MIMARKS.survey,MIGS/MIMS/MIMARKS.human-associated	ANDRES BELLO UNIVERSITY	2017	public	sra	s3,ncbi,gs	gs.US,s3.us-east-1,ncbi.public	Salbutamol	Human upper respiratory tract	contaminated air [ENVO:01000676]	urban biome [ENVO:01000249]	Latin American	SRX5630872	Chile	South America	Chile: Santiago	4	children	Asthma	Homo sapiens	female	P26N	nasal mucosa	Illumina MiSeq	33.450000 S 70.666667 W	68	PAIRED	PCR	METAGENOMIC	9	5	human metagenome	ILLUMINA	2019-04-03T00:00:00Z	Swab	DNA extraction	SRS4576650	P26N_2017	SRP190480	16S
SRR8843195	AMPLICON	600	PRJNA446042	SAMN11333005	MIMARKS.survey,MIGS/MIMS/MIMARKS.human-associated	ANDRES BELLO UNIVERSITY	2018	public	sra	s3,gs,ncbi	gs.US,s3.us-east-1,ncbi.public	Salbutamol	Human upper respiratory tract	contaminated air [ENVO:01000676]	urban biome [ENVO:01000249]	Latin American	SRX5630871	Chile	South America	Chile: Santiago	8	children	Asthma	Homo sapiens	male	P23O	oral mucosa	Illumina MiSeq	33.450000 S 70.666667 W	61	PAIRED	PCR	METAGENOMIC	25	17	human metagenome	ILLUMINA	2019-04-03T00:00:00Z	Swab	DNA extraction	SRS4576649	P23O_2018	SRP190480	16S
SRR8843197	AMPLICON	600	PRJNA446042	SAMN11333007	MIMARKS.survey,MIGS/MIMS/MIMARKS.human-associated	ANDRES BELLO UNIVERSITY	2018	public	sra	s3,gs,ncbi	ncbi.public,gs.US,s3.us-east-1	Salbutamol	Human upper respiratory tract	contaminated air [ENVO:01000676]	urban biome [ENVO:01000249]	Latin American	SRX5630869	Chile	South America	Chile: Santiago	3	children	Asthma	Homo sapiens	female	P24N	nasal mucosa	Illumina MiSeq	33.450000 S 70.666667 W	63	PAIRED	PCR	METAGENOMIC	24	16	human metagenome	ILLUMINA	2019-04-03T00:00:00Z	Swab	DNA extraction	SRS4576647	P24N_2018	SRP190480	16S
SRR8843198	AMPLICON	600	PRJNA446042	SAMN11333008	MIMARKS.survey,MIGS/MIMS/MIMARKS.human-associated	ANDRES BELLO UNIVERSITY	2018	public	sra	s3,gs,ncbi	gs.US,s3.us-east-1,ncbi.public	Salbutamol	Human upper respiratory tract	contaminated air [ENVO:01000676]	urban biome [ENVO:01000249]	Latin American	SRX5630868	Chile	South America	Chile: Santiago	3	children	Asthma	Homo sapiens	female	P24O	oral mucosa	Illumina MiSeq	33.450000 S 70.666667 W	64	PAIRED	PCR	METAGENOMIC	45	31	human metagenome	ILLUMINA	2019-04-03T00:00:00Z	Swab	DNA extraction	SRS4576646	P24O_2018	SRP190480	16S
SRR8843199	AMPLICON	600	PRJNA446042	SAMN11333058	MIMARKS.survey,MIGS/MIMS/MIMARKS.human-associated	ANDRES BELLO UNIVERSITY	2018	public	sra	s3,gs,ncbi	gs.US,s3.us-east-1,ncbi.public	No Use	Human upper respiratory tract	contaminated air [ENVO:01000676]	urban biome [ENVO:01000249]	Latin American	SRX5630867	Chile	South America	Chile: Santiago	4	children	Healthy	Homo sapiens	male	S16O	oral mucosa	Illumina MiSeq	33.450000 S 70.666667 W	114	PAIRED	PCR	METAGENOMIC	39	27	human metagenome	ILLUMINA	2019-04-03T00:00:00Z	Swab	DNA extraction	SRS4576645	S16O_2018	SRP190480	16S
SRR8843200	AMPLICON	600	PRJNA446042	SAMN11333057	MIMARKS.survey,MIGS/MIMS/MIMARKS.human-associated	ANDRES BELLO UNIVERSITY	2018	public	sra	gs,ncbi,s3	gs.US,s3.us-east-1,ncbi.public	No Use	Human upper respiratory tract	contaminated air [ENVO:01000676]	urban biome [ENVO:01000249]	Latin American	SRX5630866	Chile	South America	Chile: Santiago	4	children	Healthy	Homo sapiens	male	S16N	nasal mucosa	Illumina MiSeq	33.450000 S 70.666667 W	113	PAIRED	PCR	METAGENOMIC	23	16	human metagenome	ILLUMINA	2019-04-03T00:00:00Z	Swab	DNA extraction	SRS4576644	S16N_2018	SRP190480	16S
SRR8843201	AMPLICON	302	PRJNA446042	SAMN11333056	MIMARKS.survey,MIGS/MIMS/MIMARKS.human-associated	ANDRES BELLO UNIVERSITY	2017	public	sra	s3,gs,ncbi	gs.US,s3.us-east-1,ncbi.public	No Use	Human upper respiratory tract	contaminated air [ENVO:01000676]	urban biome [ENVO:01000249]	Latin American	SRX5630865	Chile	South America	Chile: Santiago	3	children	Healthy	Homo sapiens	male	S16N	nasal mucosa	Illumina MiSeq	33.450000 S 70.666667 W	112	PAIRED	PCR	METAGENOMIC	13	6	human metagenome	ILLUMINA	2019-04-03T00:00:00Z	Swab	DNA extraction	SRS4576643	S16N_2017	SRP190480	16S
SRR8843202	AMPLICON	600	PRJNA446042	SAMN11333055	MIMARKS.survey,MIGS/MIMS/MIMARKS.human-associated	ANDRES BELLO UNIVERSITY	2018	public	sra	s3,ncbi,gs	gs.US,ncbi.public,s3.us-east-1	chlorphenamine	Human upper respiratory tract	contaminated air [ENVO:01000676]	urban biome [ENVO:01000249]	Latin American	SRX5630864	Chile	South America	Chile: Santiago	7	children	Healthy	Homo sapiens	male	S15O	oral mucosa	Illumina MiSeq	33.450000 S 70.666667 W	111	PAIRED	PCR	METAGENOMIC	31	21	human metagenome	ILLUMINA	2019-04-03T00:00:00Z	Swab	DNA extraction	SRS4576642	S15O_2018	SRP190480	16S
SRR8843203	AMPLICON	600	PRJNA446042	SAMN11333062	MIMARKS.survey,MIGS/MIMS/MIMARKS.human-associated	ANDRES BELLO UNIVERSITY	2018	public	sra	gs,ncbi,s3	gs.US,s3.us-east-1,ncbi.public	No Use	Human upper respiratory tract	contaminated air [ENVO:01000676]	urban biome [ENVO:01000249]	Latin American	SRX5630863	Chile	South America	Chile: Santiago	8	children	Healthy	Homo sapiens	female	S18O	oral mucosa	Illumina MiSeq	33.450000 S 70.666667 W	118	PAIRED	PCR	METAGENOMIC	38	26	human metagenome	ILLUMINA	2019-04-03T00:00:00Z	Swab	DNA extraction	SRS4576641	S18O_2018	SRP190480	16S
SRR8843204	AMPLICON	600	PRJNA446042	SAMN11333061	MIMARKS.survey,MIGS/MIMS/MIMARKS.human-associated	ANDRES BELLO UNIVERSITY	2018	public	sra	gs,ncbi,s3	ncbi.public,gs.US,s3.us-east-1	No Use	Human upper respiratory tract	contaminated air [ENVO:01000676]	urban biome [ENVO:01000249]	Latin American	SRX5630862	Chile	South America	Chile: Santiago	8	children	Healthy	Homo sapiens	female	S18N	nasal mucosa	Illumina MiSeq	33.450000 S 70.666667 W	117	PAIRED	PCR	METAGENOMIC	24	16	human metagenome	ILLUMINA	2019-04-03T00:00:00Z	Swab	DNA extraction	SRS4576640	S18N_2018	SRP190480	16S
SRR8843205	AMPLICON	600	PRJNA446042	SAMN11333060	MIMARKS.survey,MIGS/MIMS/MIMARKS.human-associated	ANDRES BELLO UNIVERSITY	2018	public	sra	s3,gs,ncbi	gs.US,s3.us-east-1,ncbi.public	No Use	Human upper respiratory tract	contaminated air [ENVO:01000676]	urban biome [ENVO:01000249]	Latin American	SRX5630861	Chile	South America	Chile: Santiago	8	children	Healthy	Homo sapiens	male	S17O	oral mucosa	Illumina MiSeq	33.450000 S 70.666667 W	116	PAIRED	PCR	METAGENOMIC	35	24	human metagenome	ILLUMINA	2019-04-03T00:00:00Z	Swab	DNA extraction	SRS4576639	S17O_2018	SRP190480	16S
SRR8843206	AMPLICON	600	PRJNA446042	SAMN11333059	MIMARKS.survey,MIGS/MIMS/MIMARKS.human-associated	ANDRES BELLO UNIVERSITY	2018	public	sra	s3,gs,ncbi	gs.US,ncbi.public,s3.us-east-1	No Use	Human upper respiratory tract	contaminated air [ENVO:01000676]	urban biome [ENVO:01000249]	Latin American	SRX5630860	Chile	South America	Chile: Santiago	8	children	Healthy	Homo sapiens	male	S17N	nasal mucosa	Illumina MiSeq	33.450000 S 70.666667 W	115	PAIRED	PCR	METAGENOMIC	20	13	human metagenome	ILLUMINA	2019-04-03T00:00:00Z	Swab	DNA extraction	SRS4576638	S17N_2018	SRP190480	16S
SRR8843207	AMPLICON	600	PRJNA446042	SAMN11333064	MIMARKS.survey,MIGS/MIMS/MIMARKS.human-associated	ANDRES BELLO UNIVERSITY	2018	public	sra	s3,gs,ncbi	ncbi.public,gs.US,s3.us-east-1	No Use	Human upper respiratory tract	contaminated air [ENVO:01000676]	urban biome [ENVO:01000249]	Latin American	SRX5630859	Chile	South America	Chile: Santiago	1	children	Healthy	Homo sapiens	female	S19N	nasal mucosa	Illumina MiSeq	33.450000 S 70.666667 W	120	PAIRED	PCR	METAGENOMIC	15	10	human metagenome	ILLUMINA	2019-04-03T00:00:00Z	Swab	DNA extraction	SRS4576637	S19N_2018	SRP190480	16S
SRR8843208	AMPLICON	302	PRJNA446042	SAMN11333063	MIMARKS.survey,MIGS/MIMS/MIMARKS.human-associated	ANDRES BELLO UNIVERSITY	2017	public	sra	s3,ncbi,gs	gs.US,s3.us-east-1,ncbi.public	No Use	Human upper respiratory tract	contaminated air [ENVO:01000676]	urban biome [ENVO:01000249]	Latin American	SRX5630858	Chile	South America	Chile: Santiago	0	children	Healthy	Homo sapiens	female	S19N	nasal mucosa	Illumina MiSeq	33.450000 S 70.666667 W	119	PAIRED	PCR	METAGENOMIC	9	5	human metagenome	ILLUMINA	2019-04-03T00:00:00Z	Swab	DNA extraction	SRS4576636	S19N_2017	SRP190480	16S
SRR10163312	AMPLICON	501	PRJNA446042	SAMN12821052	MIMARKS.survey,MIGS/MIMS/MIMARKS.human-associated	ANDRES BELLO UNIVERSITY	2016	public	fastq,sra	gs,ncbi	gs.US,ncbi.public	No Use	Human upper respiratory tract	urban biome [ENVO:01000249]	urban biome [ENVO:01000249]	Latin American	SRX6888750	Chile	South America	Chile: Santiago	18	teenager	Healthy	Homo sapiens	male	C05O	oral mucosa	Illumina MiSeq	33.450000 S 70.666667 W	10	PAIRED	PCR	METAGENOMIC	41	25	human metagenome	ILLUMINA	2019-09-23T00:00:00Z	Swab	DNA extraction	SRS5421721	C05O_2016	SRP190480
SRR10163314	AMPLICON	501	PRJNA446042	SAMN12821050	MIMARKS.survey,MIGS/MIMS/MIMARKS.human-associated	ANDRES BELLO UNIVERSITY	2016	public	fastq,sra	ncbi	ncbi.public	No Use	Human upper respiratory tract	urban biome [ENVO:01000249]	urban biome [ENVO:01000249]	Latin American	SRX6888748	Chile	South America	Chile: Santiago	16	teenager	Healthy	Homo sapiens	female	C04O	oral mucosa	Illumina MiSeq	33.450000 S 70.666667 W	8	PAIRED	PCR	METAGENOMIC	7	4	human metagenome	ILLUMINA	2019-09-23T00:00:00Z	Swab	DNA extraction	SRS5421719	C04O_2016	SRP190480
SRR10163315	AMPLICON	501	PRJNA446042	SAMN12821049	MIMARKS.survey,MIGS/MIMS/MIMARKS.human-associated	ANDRES BELLO UNIVERSITY	2016	public	fastq,sra	gs,ncbi	gs.US,ncbi.public	No Use	Human upper respiratory tract	urban biome [ENVO:01000249]	urban biome [ENVO:01000249]	Latin American	SRX6888747	Chile	South America	Chile: Santiago	16	teenager	Healthy	Homo sapiens	female	C04N	nasal mucosa	Illumina MiSeq	33.450000 S 70.666667 W	7	PAIRED	PCR	METAGENOMIC	17	9	human metagenome	ILLUMINA	2019-09-23T00:00:00Z	Swab	DNA extraction	SRS5421718	C04N_2016	SRP190480
SRR10163316	AMPLICON	501	PRJNA446042	SAMN12821048	MIMARKS.survey,MIGS/MIMS/MIMARKS.human-associated	ANDRES BELLO UNIVERSITY	2016	public	fastq,sra	gs,ncbi	gs.US,ncbi.public	No Use	Human upper respiratory tract	urban biome [ENVO:01000249]	urban biome [ENVO:01000249]	Latin American	SRX6888746	Chile	South America	Chile: Santiago	14	children	Healthy	Homo sapiens	male	C03O	oral mucosa	Illumina MiSeq	33.450000 S 70.666667 W	6	PAIRED	PCR	METAGENOMIC	3	2	human metagenome	ILLUMINA	2019-09-23T00:00:00Z	Swab	DNA extraction	SRS5421717	C03O_2016	SRP190480
SRR10163317	AMPLICON	501	PRJNA446042	SAMN12821092	MIMARKS.survey,MIGS/MIMS/MIMARKS.human-associated	ANDRES BELLO UNIVERSITY	2016	public	fastq,sra	gs,ncbi	gs.US,ncbi.public	No Use	Human upper respiratory tract	urban biome [ENVO:01000249]	urban biome [ENVO:01000249]	Latin American	SRX6888745	Chile	South America	Chile: Santiago	17	teenager	Healthy	Homo sapiens	female	C25O	oral mucosa	Illumina MiSeq	33.450000 S 70.666667 W	50	PAIRED	PCR	METAGENOMIC	18	11	human metagenome	ILLUMINA	2019-09-23T00:00:00Z	Swab	DNA extraction	SRS5421716	C25O_2016	SRP190480
SRR10163319	AMPLICON	501	PRJNA446042	SAMN12821090	MIMARKS.survey,MIGS/MIMS/MIMARKS.human-associated	ANDRES BELLO UNIVERSITY	2016	public	fastq,sra	gs,ncbi	gs.US,ncbi.public	No Use	Human upper respiratory tract	urban biome [ENVO:01000249]	urban biome [ENVO:01000249]	Latin American	SRX6888743	Chile	South America	Chile: Santiago	17	teenager	Healthy	Homo sapiens	female	C24O	oral mucosa	Illumina MiSeq	33.450000 S 70.666667 W	48	PAIRED	PCR	METAGENOMIC	35	21	human metagenome	ILLUMINA	2019-09-23T00:00:00Z	Swab	DNA extraction	SRS5421714	C24O_2016	SRP190480
SRR10163320	AMPLICON	501	PRJNA446042	SAMN12821089	MIMARKS.survey,MIGS/MIMS/MIMARKS.human-associated	ANDRES BELLO UNIVERSITY	2016	public	fastq,sra	gs,ncbi	gs.US,ncbi.public	No Use	Human upper respiratory tract	urban biome [ENVO:01000249]	urban biome [ENVO:01000249]	Latin American	SRX6888742	Chile	South America	Chile: Santiago	17	teenager	Healthy	Homo sapiens	male	C24N	nasal mucosa	Illumina MiSeq	33.450000 S 70.666667 W	47	PAIRED	PCR	METAGENOMIC	1	1	human metagenome	ILLUMINA	2019-09-23T00:00:00Z	Swab	DNA extraction	SRS5421713	C24N_2016	SRP190480
SRR10163321	AMPLICON	501	PRJNA446042	SAMN12821088	MIMARKS.survey,MIGS/MIMS/MIMARKS.human-associated	ANDRES BELLO UNIVERSITY	2016	public	fastq,sra	gs,ncbi	gs.US,ncbi.public	No Use	Human upper respiratory tract	urban biome [ENVO:01000249]	urban biome [ENVO:01000249]	Latin American	SRX6888741	Chile	South America	Chile: Santiago	17	teenager	Healthy	Homo sapiens	male	C23O	oral mucosa	Illumina MiSeq	33.450000 S 70.666667 W	46	PAIRED	PCR	METAGENOMIC	43	26	human metagenome	ILLUMINA	2019-09-23T00:00:00Z	Swab	DNA extraction	SRS5421712	C23O_2016	SRP190480
SRR10163322	AMPLICON	501	PRJNA446042	SAMN12821087	MIMARKS.survey,MIGS/MIMS/MIMARKS.human-associated	ANDRES BELLO UNIVERSITY	2016	public	fastq,sra	gs,ncbi	gs.US,ncbi.public	No Use	Human upper respiratory tract	urban biome [ENVO:01000249]	urban biome [ENVO:01000249]	Latin American	SRX6888740	Chile	South America	Chile: Santiago	17	teenager	Healthy	Homo sapiens	male	C23N	nasal mucosa	Illumina MiSeq	33.450000 S 70.666667 W	45	PAIRED	PCR	METAGENOMIC	19	11	human metagenome	ILLUMINA	2019-09-23T00:00:00Z	Swab	DNA extraction	SRS5421711	C23N_2016	SRP190480
SRR10163323	AMPLICON	501	PRJNA446042	SAMN12821086	MIMARKS.survey,MIGS/MIMS/MIMARKS.human-associated	ANDRES BELLO UNIVERSITY	2016	public	fastq,sra	gs,ncbi	gs.US,ncbi.public	No Use	Human upper respiratory tract	urban biome [ENVO:01000249]	urban biome [ENVO:01000249]	Latin American	SRX6888739	Chile	South America	Chile: Santiago	7	children	Healthy	Homo sapiens	male	C22O	oral mucosa	Illumina MiSeq	33.450000 S 70.666667 W	44	PAIRED	PCR	METAGENOMIC	35	21	human metagenome	ILLUMINA	2019-09-23T00:00:00Z	Swab	DNA extraction	SRS5421710	C22O_2016	SRP190480
SRR10163324	AMPLICON	501	PRJNA446042	SAMN12821085	MIMARKS.survey,MIGS/MIMS/MIMARKS.human-associated	ANDRES BELLO UNIVERSITY	2016	public	fastq,sra	gs,ncbi	gs.US,ncbi.public	No Use	Human upper respiratory tract	urban biome [ENVO:01000249]	urban biome [ENVO:01000249]	Latin American	SRX6888738	Chile	South America	Chile: Santiago	7	children	Healthy	Homo sapiens	female	C22N	nasal mucosa	Illumina MiSeq	33.450000 S 70.666667 W	43	PAIRED	PCR	METAGENOMIC	13	7	human metagenome	ILLUMINA	2019-09-23T00:00:00Z	Swab	DNA extraction	SRS5421709	C22N_2016	SRP190480
SRR10163325	AMPLICON	501	PRJNA446042	SAMN12821084	MIMARKS.survey,MIGS/MIMS/MIMARKS.human-associated	ANDRES BELLO UNIVERSITY	2016	public	fastq,sra	gs,ncbi	gs.US,ncbi.public	No Use	Human upper respiratory tract	urban biome [ENVO:01000249]	urban biome [ENVO:01000249]	Latin American	SRX6888737	Chile	South America	Chile: Santiago	16	teenager	Healthy	Homo sapiens	female	C21O	oral mucosa	Illumina MiSeq	33.450000 S 70.666667 W	42	PAIRED	PCR	METAGENOMIC	18	10	human metagenome	ILLUMINA	2019-09-23T00:00:00Z	Swab	DNA extraction	SRS5421708	C21O_2016	SRP190480
SRR10163326	AMPLICON	501	PRJNA446042	SAMN12821083	MIMARKS.survey,MIGS/MIMS/MIMARKS.human-associated	ANDRES BELLO UNIVERSITY	2016	public	fastq,sra	ncbi	ncbi.public	No Use	Human upper respiratory tract	urban biome [ENVO:01000249]	urban biome [ENVO:01000249]	Latin American	SRX6888736	Chile	South America	Chile: Santiago	16	teenager	Healthy	Homo sapiens	male	C21N	nasal mucosa	Illumina MiSeq	33.450000 S 70.666667 W	41	PAIRED	PCR	METAGENOMIC	1	1	human metagenome	ILLUMINA	2019-09-23T00:00:00Z	Swab	DNA extraction	SRS5421707	C21N_2016	SRP190480
SRR10163329	AMPLICON	501	PRJNA446042	SAMN12821081	MIMARKS.survey,MIGS/MIMS/MIMARKS.human-associated	ANDRES BELLO UNIVERSITY	2016	public	fastq,sra	gs,ncbi	gs.US,ncbi.public	No Use	Human upper respiratory tract	urban biome [ENVO:01000249]	urban biome [ENVO:01000249]	Latin American	SRX6888733	Chile	South America	Chile: Santiago	14	children	Healthy	Homo sapiens	female	C20N	nasal mucosa	Illumina MiSeq	33.450000 S 70.666667 W	39	PAIRED	PCR	METAGENOMIC	20	11	human metagenome	ILLUMINA	2019-09-23T00:00:00Z	Swab	DNA extraction	SRS5421704	C20N_2016	SRP190480
SRR10163330	AMPLICON	501	PRJNA446042	SAMN12821080	MIMARKS.survey,MIGS/MIMS/MIMARKS.human-associated	ANDRES BELLO UNIVERSITY	2016	public	fastq,sra	gs,ncbi	gs.US,ncbi.public	No Use	Human upper respiratory tract	urban biome [ENVO:01000249]	urban biome [ENVO:01000249]	Latin American	SRX6888732	Chile	South America	Chile: Santiago	15	teenager	Healthy	Homo sapiens	female	C19O	oral mucosa	Illumina MiSeq	33.450000 S 70.666667 W	38	PAIRED	PCR	METAGENOMIC	11	6	human metagenome	ILLUMINA	2019-09-23T00:00:00Z	Swab	DNA extraction	SRS5421703	C19O_2016	SRP190480
SRR10163331	AMPLICON	501	PRJNA446042	SAMN12821079	MIMARKS.survey,MIGS/MIMS/MIMARKS.human-associated	ANDRES BELLO UNIVERSITY	2016	public	fastq,sra	gs,ncbi	gs.US,ncbi.public	No Use	Human upper respiratory tract	urban biome [ENVO:01000249]	urban biome [ENVO:01000249]	Latin American	SRX6888731	Chile	South America	Chile: Santiago	15	teenager	Healthy	Homo sapiens	male	C19N	nasal mucosa	Illumina MiSeq	33.450000 S 70.666667 W	37	PAIRED	PCR	METAGENOMIC	8	4	human metagenome	ILLUMINA	2019-09-23T00:00:00Z	Swab	DNA extraction	SRS5421702	C19N_2016	SRP190480
SRR10163332	AMPLICON	501	PRJNA446042	SAMN12821078	MIMARKS.survey,MIGS/MIMS/MIMARKS.human-associated	ANDRES BELLO UNIVERSITY	2016	public	fastq,sra	gs,ncbi	gs.US,ncbi.public	No Use	Human upper respiratory tract	urban biome [ENVO:01000249]	urban biome [ENVO:01000249]	Latin American	SRX6888730	Chile	South America	Chile: Santiago	14	children	Healthy	Homo sapiens	male	C18O	oral mucosa	Illumina MiSeq	33.450000 S 70.666667 W	36	PAIRED	PCR	METAGENOMIC	27	16	human metagenome	ILLUMINA	2019-09-23T00:00:00Z	Swab	DNA extraction	SRS5421701	C18O_2016	SRP190480
SRR10163333	AMPLICON	501	PRJNA446042	SAMN12821077	MIMARKS.survey,MIGS/MIMS/MIMARKS.human-associated	ANDRES BELLO UNIVERSITY	2016	public	fastq,sra	gs,ncbi	gs.US,ncbi.public	No Use	Human upper respiratory tract	urban biome [ENVO:01000249]	urban biome [ENVO:01000249]	Latin American	SRX6888729	Chile	South America	Chile: Santiago	14	children	Healthy	Homo sapiens	male	C18N	nasal mucosa	Illumina MiSeq	33.450000 S 70.666667 W	35	PAIRED	PCR	METAGENOMIC	3	2	human metagenome	ILLUMINA	2019-09-23T00:00:00Z	Swab	DNA extraction	SRS5421700	C18N_2016	SRP190480
SRR10163334	AMPLICON	501	PRJNA446042	SAMN12821076	MIMARKS.survey,MIGS/MIMS/MIMARKS.human-associated	ANDRES BELLO UNIVERSITY	2016	public	fastq,sra	gs,ncbi	gs.US,ncbi.public	No Use	Human upper respiratory tract	urban biome [ENVO:01000249]	urban biome [ENVO:01000249]	Latin American	SRX6888728	Chile	South America	Chile: Santiago	15	teenager	Healthy	Homo sapiens	male	C17O	oral mucosa	Illumina MiSeq	33.450000 S 70.666667 W	34	PAIRED	PCR	METAGENOMIC	28	16	human metagenome	ILLUMINA	2019-09-23T00:00:00Z	Swab	DNA extraction	SRS5421699	C17O_2016	SRP190480
SRR10163335	AMPLICON	501	PRJNA446042	SAMN12821075	MIMARKS.survey,MIGS/MIMS/MIMARKS.human-associated	ANDRES BELLO UNIVERSITY	2016	public	fastq,sra	gs,ncbi	gs.US,ncbi.public	No Use	Human upper respiratory tract	urban biome [ENVO:01000249]	urban biome [ENVO:01000249]	Latin American	SRX6888727	Chile	South America	Chile: Santiago	15	teenager	Healthy	Homo sapiens	female	C17N	nasal mucosa	Illumina MiSeq	33.450000 S 70.666667 W	33	PAIRED	PCR	METAGENOMIC	18	10	human metagenome	ILLUMINA	2019-09-23T00:00:00Z	Swab	DNA extraction	SRS5421698	C17N_2016	SRP190480
SRR10163336	AMPLICON	501	PRJNA446042	SAMN12821074	MIMARKS.survey,MIGS/MIMS/MIMARKS.human-associated	ANDRES BELLO UNIVERSITY	2016	public	fastq,sra	gs,ncbi	gs.US,ncbi.public	No Use	Human upper respiratory tract	urban biome [ENVO:01000249]	urban biome [ENVO:01000249]	Latin American	SRX6888726	Chile	South America	Chile: Santiago	15	teenager	Healthy	Homo sapiens	female	C16O	oral mucosa	Illumina MiSeq	33.450000 S 70.666667 W	32	PAIRED	PCR	METAGENOMIC	40	24	human metagenome	ILLUMINA	2019-09-23T00:00:00Z	Swab	DNA extraction	SRS5421697	C16O_2016	SRP190480
SRR10163337	AMPLICON	500	PRJNA446042	SAMN12821073	MIMARKS.survey,MIGS/MIMS/MIMARKS.human-associated	ANDRES BELLO UNIVERSITY	2016	public	fastq,sra	gs,ncbi	gs.US,ncbi.public	No Use	Human upper respiratory tract	urban biome [ENVO:01000249]	urban biome [ENVO:01000249]	Latin American	SRX6888725	Chile	South America	Chile: Santiago	15	teenager	Healthy	Homo sapiens	not collected	C16N	nasal mucosa	Illumina MiSeq	33.450000 S 70.666667 W	31	PAIRED	PCR	METAGENOMIC	23	13	human metagenome	ILLUMINA	2019-09-23T00:00:00Z	Swab	DNA extraction	SRS5421696	C16N_2016	SRP190480
SRR10163338	AMPLICON	501	PRJNA446042	SAMN12821046	MIMARKS.survey,MIGS/MIMS/MIMARKS.human-associated	ANDRES BELLO UNIVERSITY	2016	public	fastq,sra	gs,ncbi	gs.US,ncbi.public	No Use	Human upper respiratory tract	urban biome [ENVO:01000249]	urban biome [ENVO:01000249]	Latin American	SRX6888724	Chile	South America	Chile: Santiago	17	teenager	Healthy	Homo sapiens	female	C02O	oral mucosa	Illumina MiSeq	33.450000 S 70.666667 W	4	PAIRED	PCR	METAGENOMIC	1	1	human metagenome	ILLUMINA	2019-09-23T00:00:00Z	Swab	DNA extraction	SRS5421695	C02O_2016	SRP190480
SRR10163347	AMPLICON	501	PRJNA446042	SAMN12821064	MIMARKS.survey,MIGS/MIMS/MIMARKS.human-associated	ANDRES BELLO UNIVERSITY	2016	public	fastq,sra	gs,ncbi	gs.US,ncbi.public	Salbutamol	Human upper respiratory tract	urban biome [ENVO:01000249]	urban biome [ENVO:01000249]	Latin American	SRX6888715	Chile	South America	Chile: Santiago	16	teenager	Asthma	Homo sapiens	male	C11O	oral mucosa	Illumina MiSeq	33.450000 S 70.666667 W	22	PAIRED	PCR	METAGENOMIC	12	7	human metagenome	ILLUMINA	2019-09-23T00:00:00Z	Swab	DNA extraction	SRS5421686	C11O_2016	SRP190480
SRR10163349	AMPLICON	501	PRJNA446042	SAMN12821045	MIMARKS.survey,MIGS/MIMS/MIMARKS.human-associated	ANDRES BELLO UNIVERSITY	2016	public	fastq,sra	gs,ncbi	gs.US,ncbi.public	No Use	Human upper respiratory tract	urban biome [ENVO:01000249]	urban biome [ENVO:01000249]	Latin American	SRX6888713	Chile	South America	Chile: Santiago	17	teenager	Healthy	Homo sapiens	female	C02N	nasal mucosa	Illumina MiSeq	33.450000 S 70.666667 W	3	PAIRED	PCR	METAGENOMIC	2	1	human metagenome	ILLUMINA	2019-09-23T00:00:00Z	Swab	DNA extraction	SRS5421684	C02N_2016	SRP190480
SRR10163352	AMPLICON	501	PRJNA446042	SAMN12821060	MIMARKS.survey,MIGS/MIMS/MIMARKS.human-associated	ANDRES BELLO UNIVERSITY	2016	public	fastq,sra	gs,ncbi	gs.US,ncbi.public	No Use	Human upper respiratory tract	urban biome [ENVO:01000249]	urban biome [ENVO:01000249]	Latin American	SRX6888710	Chile	South America	Chile: Santiago	14	children	Healthy	Homo sapiens	male	C09O	oral mucosa	Illumina MiSeq	33.450000 S 70.666667 W	18	PAIRED	PCR	METAGENOMIC	22	13	human metagenome	ILLUMINA	2019-09-23T00:00:00Z	Swab	DNA extraction	SRS5421681	C09O_2016	SRP190480
SRR10163354	AMPLICON	501	PRJNA446042	SAMN12821058	MIMARKS.survey,MIGS/MIMS/MIMARKS.human-associated	ANDRES BELLO UNIVERSITY	2016	public	fastq,sra	gs,ncbi	gs.US,ncbi.public	No Use	Human upper respiratory tract	urban biome [ENVO:01000249]	urban biome [ENVO:01000249]	Latin American	SRX6888708	Chile	South America	Chile: Santiago	18	teenager	Healthy	Homo sapiens	female	C08O	oral mucosa	Illumina MiSeq	33.450000 S 70.666667 W	16	PAIRED	PCR	METAGENOMIC	6	3	human metagenome	ILLUMINA	2019-09-23T00:00:00Z	Swab	DNA extraction	SRS5421679	C08O_2016	SRP190480
SRR10163356	AMPLICON	501	PRJNA446042	SAMN12821056	MIMARKS.survey,MIGS/MIMS/MIMARKS.human-associated	ANDRES BELLO UNIVERSITY	2016	public	fastq,sra	gs,ncbi	gs.US,ncbi.public	No Use	Human upper respiratory tract	urban biome [ENVO:01000249]	urban biome [ENVO:01000249]	Latin American	SRX6888706	Chile	South America	Chile: Santiago	16	teenager	Healthy	Homo sapiens	male	C07O	oral mucosa	Illumina MiSeq	33.450000 S 70.666667 W	14	PAIRED	PCR	METAGENOMIC	2	1	human metagenome	ILLUMINA	2019-09-23T00:00:00Z	Swab	DNA extraction	SRS5421677	C07O_2016	SRP190480
SRR10163357	AMPLICON	501	PRJNA446042	SAMN12821055	MIMARKS.survey,MIGS/MIMS/MIMARKS.human-associated	ANDRES BELLO UNIVERSITY	2016	public	fastq,sra	gs,ncbi	gs.US,ncbi.public	No Use	Human upper respiratory tract	urban biome [ENVO:01000249]	urban biome [ENVO:01000249]	Latin American	SRX6888705	Chile	South America	Chile: Santiago	16	teenager	Healthy	Homo sapiens	male	C07N	nasal mucosa	Illumina MiSeq	33.450000 S 70.666667 W	13	PAIRED	PCR	METAGENOMIC	16	9	human metagenome	ILLUMINA	2019-09-23T00:00:00Z	Swab	DNA extraction	SRS5421676	C07N_2016	SRP190480
SRR10163358	AMPLICON	501	PRJNA446042	SAMN12821054	MIMARKS.survey,MIGS/MIMS/MIMARKS.human-associated	ANDRES BELLO UNIVERSITY	2016	public	fastq,sra	gs,ncbi	gs.US,ncbi.public	No Use	Human upper respiratory tract	urban biome [ENVO:01000249]	urban biome [ENVO:01000249]	Latin American	SRX6888704	Chile	South America	Chile: Santiago	14	children	Healthy	Homo sapiens	male	C06O	oral mucosa	Illumina MiSeq	33.450000 S 70.666667 W	12	PAIRED	PCR	METAGENOMIC	31	19	human metagenome	ILLUMINA	2019-09-23T00:00:00Z	Swab	DNA extraction	SRS5421675	C06O_2016	SRP190480
SRR10163360	AMPLICON	501	PRJNA446042	SAMN12821044	MIMARKS.survey,MIGS/MIMS/MIMARKS.human-associated	ANDRES BELLO UNIVERSITY	2016	public	fastq,sra	gs,ncbi	gs.US,ncbi.public	No Use	Human upper respiratory tract	urban biome [ENVO:01000249]	urban biome [ENVO:01000249]	Latin American	SRX6888702	Chile	South America	Chile: Santiago	14	children	Healthy	Homo sapiens	female	C01O	oral mucosa	Illumina MiSeq	33.450000 S 70.666667 W	2	PAIRED	PCR	METAGENOMIC	33	20	human metagenome	ILLUMINA	2019-09-23T00:00:00Z	Swab	DNA extraction	SRS5421673	C01O_2016	SRP190480
SRR8843094	AMPLICON	600	PRJNA446042	SAMN11332947	MIMARKS.survey,MIGS/MIMS/MIMARKS.human-associated	ANDRES BELLO UNIVERSITY	2018	public	sra	s3,gs,ncbi	gs.US,s3.us-east-1,ncbi.public	Salbutamol	Human upper respiratory tract	contaminated air [ENVO:01000676]	urban biome [ENVO:01000249]	Latin American	SRX5630972	Chile	South America	Chile: Santiago	20	teenager	Asthma	Homo sapiens	male	P01O	oral mucosa	Illumina MiSeq	33.450000 S 70.666667 W	3	PAIRED	PCR	METAGENOMIC	27	19	human metagenome	ILLUMINA	2019-04-03T00:00:00Z	Swab	DNA extraction	SRS4576750	P01O_2018	SRP190480	16S
SRR8843095	AMPLICON	501	PRJNA446042	SAMN11332946	MIMARKS.survey,MIGS/MIMS/MIMARKS.human-associated	ANDRES BELLO UNIVERSITY	2017	public	sra	s3,gs,ncbi	gs.US,s3.us-east-1,ncbi.public	Salbutamol	Human upper respiratory tract	contaminated air [ENVO:01000676]	urban biome [ENVO:01000249]	Latin American	SRX5630971	Chile	South America	Chile: Santiago	19	teenager	Asthma	Homo sapiens	male	P01O	oral mucosa	Illumina MiSeq	33.450000 S 70.666667 W	2	PAIRED	PCR	METAGENOMIC	30	19	human metagenome	ILLUMINA	2019-04-03T00:00:00Z	Swab	DNA extraction	SRS4576749	P01O_2017	SRP190480	16S
SRR8843096	AMPLICON	600	PRJNA446042	SAMN11332945	MIMARKS.survey,MIGS/MIMS/MIMARKS.human-associated	ANDRES BELLO UNIVERSITY	2018	public	sra	gs,ncbi,s3	gs.US,s3.us-east-1,ncbi.public	Salbutamol	Human upper respiratory tract	contaminated air [ENVO:01000676]	urban biome [ENVO:01000249]	Latin American	SRX5630970	Chile	South America	Chile: Santiago	20	teenager	Asthma	Homo sapiens	male	P01N	nasal mucosa	Illumina MiSeq	33.450000 S 70.666667 W	1	PAIRED	PCR	METAGENOMIC	20	14	human metagenome	ILLUMINA	2019-04-03T00:00:00Z	Swab	DNA extraction	SRS4576748	P01N_2018	SRP190480	16S
SRR8843110	AMPLICON	501	PRJNA446042	SAMN11332962	MIMARKS.survey,MIGS/MIMS/MIMARKS.human-associated	ANDRES BELLO UNIVERSITY	2017	public	sra	s3,gs,ncbi	gs.US,s3.us-east-1,ncbi.public	Salbutamol	Human upper respiratory tract	contaminated air [ENVO:01000676]	urban biome [ENVO:01000249]	Latin American	SRX5630956	Chile	South America	Chile: Santiago	0	children	Asthma	Homo sapiens	female	P05O	oral mucosa	Illumina MiSeq	33.450000 S 70.666667 W	18	PAIRED	PCR	METAGENOMIC	43	28	human metagenome	ILLUMINA	2019-04-03T00:00:00Z	Swab	DNA extraction	SRS4576734	P05O_2017	SRP190480	16S
SRR8843124	AMPLICON	501	PRJNA446042	SAMN11332965	MIMARKS.survey,MIGS/MIMS/MIMARKS.human-associated	ANDRES BELLO UNIVERSITY	2017	public	sra	s3,gs,ncbi	ncbi.public,gs.US,s3.us-east-1	Salbutamol	Human upper respiratory tract	contaminated air [ENVO:01000676]	urban biome [ENVO:01000249]	Latin American	SRX5630942	Chile	South America	Chile: Santiago	6	children	Asthma	Homo sapiens	female	P06O	oral mucosa	Illumina MiSeq	33.450000 S 70.666667 W	21	PAIRED	PCR	METAGENOMIC	46	29	human metagenome	ILLUMINA	2019-04-03T00:00:00Z	Swab	DNA extraction	SRS4576720	P06O_2017	SRP190480	16S
SRR8843125	AMPLICON	501	PRJNA446042	SAMN11332966	MIMARKS.survey,MIGS/MIMS/MIMARKS.human-associated	ANDRES BELLO UNIVERSITY	2017	public	sra	s3,gs,ncbi	ncbi.public,gs.US,s3.us-east-1	Salbutamol	Human upper respiratory tract	contaminated air [ENVO:01000676]	urban biome [ENVO:01000249]	Latin American	SRX5630941	Chile	South America	Chile: Santiago	14	children	Asthma	Homo sapiens	female	P07N	nasal mucosa	Illumina MiSeq	33.450000 S 70.666667 W	22	PAIRED	PCR	METAGENOMIC	35	20	human metagenome	ILLUMINA	2019-04-03T00:00:00Z	Swab	DNA extraction	SRS4576719	P07N_2017	SRP190480	16S
SRR8843126	AMPLICON	501	PRJNA446042	SAMN11332967	MIMARKS.survey,MIGS/MIMS/MIMARKS.human-associated	ANDRES BELLO UNIVERSITY	2017	public	sra	s3,gs,ncbi	ncbi.public,gs.US,s3.us-east-1	Salbutamol	Human upper respiratory tract	contaminated air [ENVO:01000676]	urban biome [ENVO:01000249]	Latin American	SRX5630940	Chile	South America	Chile: Santiago	14	children	Asthma	Homo sapiens	female	P07O	oral mucosa	Illumina MiSeq	33.450000 S 70.666667 W	23	PAIRED	PCR	METAGENOMIC	21	13	human metagenome	ILLUMINA	2019-04-03T00:00:00Z	Swab	DNA extraction	SRS4576718	P07O_2017	SRP190480	16S
SRR8843127	AMPLICON	500	PRJNA446042	SAMN11332968	MIMARKS.survey,MIGS/MIMS/MIMARKS.human-associated	ANDRES BELLO UNIVERSITY	2017	public	sra	s3,gs,ncbi	s3.us-east-1,gs.US,ncbi.public	No Use	Human upper respiratory tract	contaminated air [ENVO:01000676]	urban biome [ENVO:01000249]	Latin American	SRX5630939	Chile	South America	Chile: Santiago	14	children	Asthma	Homo sapiens	female	P08N	nasal mucosa	Illumina MiSeq	33.450000 S 70.666667 W	24	PAIRED	PCR	METAGENOMIC	15	9	human metagenome	ILLUMINA	2019-04-03T00:00:00Z	Swab	DNA extraction	SRS4576717	P08N_2017	SRP190480	16S
SRR8843128	AMPLICON	501	PRJNA446042	SAMN11332969	MIMARKS.survey,MIGS/MIMS/MIMARKS.human-associated	ANDRES BELLO UNIVERSITY	2017	public	sra	ncbi,s3,gs	gs.US,s3.us-east-1,ncbi.public	No Use	Human upper respiratory tract	contaminated air [ENVO:01000676]	urban biome [ENVO:01000249]	Latin American	SRX5630938	Chile	South America	Chile: Santiago	14	children	Asthma	Homo sapiens	female	P08O	oral mucosa	Illumina MiSeq	33.450000 S 70.666667 W	25	PAIRED	PCR	METAGENOMIC	21	13	human metagenome	ILLUMINA	2019-04-03T00:00:00Z	Swab	DNA extraction	SRS4576716	P08O_2017	SRP190480	16S
SRR8843129	AMPLICON	500	PRJNA446042	SAMN11332970	MIMARKS.survey,MIGS/MIMS/MIMARKS.human-associated	ANDRES BELLO UNIVERSITY	2017	public	sra	s3,gs,ncbi	ncbi.public,gs.US,s3.us-east-1	Salbutamol	Human upper respiratory tract	contaminated air [ENVO:01000676]	urban biome [ENVO:01000249]	Latin American	SRX5630937	Chile	South America	Chile: Santiago	3	children	Asthma	Homo sapiens	male	P09O	oral mucosa	Illumina MiSeq	33.450000 S 70.666667 W	26	PAIRED	PCR	METAGENOMIC	5	3	human metagenome	ILLUMINA	2019-04-03T00:00:00Z	Swab	DNA extraction	SRS4576715	P09O_2017	SRP190480	16S
SRR8843130	AMPLICON	500	PRJNA446042	SAMN11332971	MIMARKS.survey,MIGS/MIMS/MIMARKS.human-associated	ANDRES BELLO UNIVERSITY	2017	public	sra	s3,gs,ncbi	ncbi.public,gs.US,s3.us-east-1	Salbutamol	Human upper respiratory tract	contaminated air [ENVO:01000676]	urban biome [ENVO:01000249]	Latin American	SRX5630936	Chile	South America	Chile: Santiago	13	children	Asthma	Homo sapiens	female	P10N	nasal mucosa	Illumina MiSeq	33.450000 S 70.666667 W	27	PAIRED	PCR	METAGENOMIC	23	14	human metagenome	ILLUMINA	2019-04-03T00:00:00Z	Swab	DNA extraction	SRS4576714	P10N_2017	SRP190480	16S
SRR8843131	AMPLICON	501	PRJNA446042	SAMN11332972	MIMARKS.survey,MIGS/MIMS/MIMARKS.human-associated	ANDRES BELLO UNIVERSITY	2017	public	sra	ncbi,s3,gs	ncbi.public,gs.US,s3.us-east-1	Salbutamol	Human upper respiratory tract	contaminated air [ENVO:01000676]	urban biome [ENVO:01000249]	Latin American	SRX5630935	Chile	South America	Chile: Santiago	13	children	Asthma	Homo sapiens	female	P10O	oral mucosa	Illumina MiSeq	33.450000 S 70.666667 W	28	PAIRED	PCR	METAGENOMIC	34	21	human metagenome	ILLUMINA	2019-04-03T00:00:00Z	Swab	DNA extraction	SRS4576713	P10O_2017	SRP190480	16S
SRR8843132	AMPLICON	501	PRJNA446042	SAMN11332954	MIMARKS.survey,MIGS/MIMS/MIMARKS.human-associated	ANDRES BELLO UNIVERSITY	2017	public	sra	s3,gs,ncbi	ncbi.public,gs.US,s3.us-east-1	Salbutamol	Human upper respiratory tract	contaminated air [ENVO:01000676]	urban biome [ENVO:01000249]	Latin American	SRX5630934	Chile	South America	Chile: Santiago	6	children	Asthma	Homo sapiens	female	P03O	oral mucosa	Illumina MiSeq	33.450000 S 70.666667 W	10	PAIRED	PCR	METAGENOMIC	50	32	human metagenome	ILLUMINA	2019-04-03T00:00:00Z	Swab	DNA extraction	SRS4576712	P03O_2017	SRP190480	16S
SRR8843133	AMPLICON	600	PRJNA446042	SAMN11332953	MIMARKS.survey,MIGS/MIMS/MIMARKS.human-associated	ANDRES BELLO UNIVERSITY	2018	public	sra	s3,gs,ncbi	gs.US,ncbi.public,s3.us-east-1	Salbutamol	Human upper respiratory tract	contaminated air [ENVO:01000676]	urban biome [ENVO:01000249]	Latin American	SRX5630933	Chile	South America	Chile: Santiago	7	children	Asthma	Homo sapiens	female	P03N	nasal mucosa	Illumina MiSeq	33.450000 S 70.666667 W	9	PAIRED	PCR	METAGENOMIC	4	3	human metagenome	ILLUMINA	2019-04-03T00:00:00Z	Swab	DNA extraction	SRS4576710	P03N_2018	SRP190480	16S
SRR8843134	AMPLICON	499	PRJNA446042	SAMN11332952	MIMARKS.survey,MIGS/MIMS/MIMARKS.human-associated	ANDRES BELLO UNIVERSITY	2017	public	sra	s3,ncbi,gs	ncbi.public,gs.US,s3.us-east-1	Salbutamol	Human upper respiratory tract	contaminated air [ENVO:01000676]	urban biome [ENVO:01000249]	Latin American	SRX5630932	Chile	South America	Chile: Santiago	6	children	Asthma	Homo sapiens	female	P03N	nasal mucosa	Illumina MiSeq	33.450000 S 70.666667 W	8	PAIRED	PCR	METAGENOMIC	46	25	human metagenome	ILLUMINA	2019-04-03T00:00:00Z	Swab	DNA extraction	SRS4576711	P03N_2017	SRP190480	16S
SRR8843135	AMPLICON	600	PRJNA446042	SAMN11332951	MIMARKS.survey,MIGS/MIMS/MIMARKS.human-associated	ANDRES BELLO UNIVERSITY	2018	public	sra	s3,gs,ncbi	gs.US,s3.us-east-1,ncbi.public	Salbutamol	Human upper respiratory tract	contaminated air [ENVO:01000676]	urban biome [ENVO:01000249]	Latin American	SRX5630931	Chile	South America	Chile: Santiago	10	children	Asthma	Homo sapiens	female	P02O	oral mucosa	Illumina MiSeq	33.450000 S 70.666667 W	7	PAIRED	PCR	METAGENOMIC	29	20	human metagenome	ILLUMINA	2019-04-03T00:00:00Z	Swab	DNA extraction	SRS4576709	P02O_2018	SRP190480	16S
SRR8843136	AMPLICON	501	PRJNA446042	SAMN11332950	MIMARKS.survey,MIGS/MIMS/MIMARKS.human-associated	ANDRES BELLO UNIVERSITY	2017	public	sra	s3,ncbi,gs	gs.US,s3.us-east-1,ncbi.public	Salbutamol	Human upper respiratory tract	contaminated air [ENVO:01000676]	urban biome [ENVO:01000249]	Latin American	SRX5630930	Chile	South America	Chile: Santiago	9	children	Asthma	Homo sapiens	female	P02O	oral mucosa	Illumina MiSeq	33.450000 S 70.666667 W	6	PAIRED	PCR	METAGENOMIC	28	18	human metagenome	ILLUMINA	2019-04-03T00:00:00Z	Swab	DNA extraction	SRS4576708	P02O_2017	SRP190480	16S
SRR8843137	AMPLICON	600	PRJNA446042	SAMN11332949	MIMARKS.survey,MIGS/MIMS/MIMARKS.human-associated	ANDRES BELLO UNIVERSITY	2018	public	sra	s3,gs,ncbi	gs.US,s3.us-east-1,ncbi.public	Salbutamol	Human upper respiratory tract	contaminated air [ENVO:01000676]	urban biome [ENVO:01000249]	Latin American	SRX5630929	Chile	South America	Chile: Santiago	10	children	Asthma	Homo sapiens	female	P02N	nasal mucosa	Illumina MiSeq	33.450000 S 70.666667 W	5	PAIRED	PCR	METAGENOMIC	13	9	human metagenome	ILLUMINA	2019-04-03T00:00:00Z	Swab	DNA extraction	SRS4576707	P02N_2018	SRP190480	16S
SRR8843139	AMPLICON	499	PRJNA446042	SAMN11332960	MIMARKS.survey,MIGS/MIMS/MIMARKS.human-associated	ANDRES BELLO UNIVERSITY	2017	public	sra	gs,ncbi,s3	gs.US,s3.us-east-1,ncbi.public	Salbutamol	Human upper respiratory tract	contaminated air [ENVO:01000676]	urban biome [ENVO:01000249]	Latin American	SRX5630927	Chile	South America	Chile: Santiago	0	children	Asthma	Homo sapiens	female	P05N	nasal mucosa	Illumina MiSeq	33.450000 S 70.666667 W	16	PAIRED	PCR	METAGENOMIC	19	10	human metagenome	ILLUMINA	2019-04-03T00:00:00Z	Swab	DNA extraction	SRS4576705	P05N_2017	SRP190480	16S
SRR8843140	AMPLICON	600	PRJNA446042	SAMN11332959	MIMARKS.survey,MIGS/MIMS/MIMARKS.human-associated	ANDRES BELLO UNIVERSITY	2018	public	sra	s3,gs,ncbi	ncbi.public,gs.US,s3.us-east-1	Salbutamol	Human upper respiratory tract	contaminated air [ENVO:01000676]	urban biome [ENVO:01000249]	Latin American	SRX5630926	Chile	South America	Chile: Santiago	6	children	Asthma	Homo sapiens	female	P04O	oral mucosa	Illumina MiSeq	33.450000 S 70.666667 W	15	PAIRED	PCR	METAGENOMIC	48	33	human metagenome	ILLUMINA	2019-04-03T00:00:00Z	Swab	DNA extraction	SRS4576704	P04O_2018	SRP190480	16S
SRR8843142	AMPLICON	599	PRJNA446042	SAMN11332961	MIMARKS.survey,MIGS/MIMS/MIMARKS.human-associated	ANDRES BELLO UNIVERSITY	2018	public	sra	s3,gs,ncbi	gs.US,s3.us-east-1,ncbi.public	Salbutamol	Human upper respiratory tract	contaminated air [ENVO:01000676]	urban biome [ENVO:01000249]	Latin American	SRX5630924	Chile	South America	Chile: Santiago	1	children	Asthma	Homo sapiens	female	P05N	nasal mucosa	Illumina MiSeq	33.450000 S 70.666667 W	17	PAIRED	PCR	METAGENOMIC	6	4	human metagenome	ILLUMINA	2019-04-03T00:00:00Z	Swab	DNA extraction	SRS4576703	P05N_2018	SRP190480	16S
SRR8843144	AMPLICON	600	PRJNA446042	SAMN11332955	MIMARKS.survey,MIGS/MIMS/MIMARKS.human-associated	ANDRES BELLO UNIVERSITY	2018	public	sra	ncbi,gs,s3	gs.US,s3.us-east-1,ncbi.public	Salbutamol	Human upper respiratory tract	contaminated air [ENVO:01000676]	urban biome [ENVO:01000249]	Latin American	SRX5630922	Chile	South America	Chile: Santiago	7	children	Asthma	Homo sapiens	female	P03O	oral mucosa	Illumina MiSeq	33.450000 S 70.666667 W	11	PAIRED	PCR	METAGENOMIC	29	20	human metagenome	ILLUMINA	2019-04-03T00:00:00Z	Swab	DNA extraction	SRS4576700	P03O_2018	SRP190480	16S
SRR8843145	AMPLICON	501	PRJNA446042	SAMN11332958	MIMARKS.survey,MIGS/MIMS/MIMARKS.human-associated	ANDRES BELLO UNIVERSITY	2017	public	sra	s3,gs,ncbi	gs.US,s3.us-east-1,ncbi.public	Salbutamol	Human upper respiratory tract	contaminated air [ENVO:01000676]	urban biome [ENVO:01000249]	Latin American	SRX5630921	Chile	South America	Chile: Santiago	5	children	Asthma	Homo sapiens	female	P04O	oral mucosa	Illumina MiSeq	33.450000 S 70.666667 W	14	PAIRED	PCR	METAGENOMIC	19	12	human metagenome	ILLUMINA	2019-04-03T00:00:00Z	Swab	DNA extraction	SRS4576699	P04O_2017	SRP190480	16S
SRR8843146	AMPLICON	600	PRJNA446042	SAMN11332957	MIMARKS.survey,MIGS/MIMS/MIMARKS.human-associated	ANDRES BELLO UNIVERSITY	2018	public	sra	ncbi,gs,s3	ncbi.public,gs.US,s3.us-east-1	Salbutamol	Human upper respiratory tract	contaminated air [ENVO:01000676]	urban biome [ENVO:01000249]	Latin American	SRX5630920	Chile	South America	Chile: Santiago	6	children	Asthma	Homo sapiens	female	P04N	nasal mucosa	Illumina MiSeq	33.450000 S 70.666667 W	13	PAIRED	PCR	METAGENOMIC	39	26	human metagenome	ILLUMINA	2019-04-03T00:00:00Z	Swab	DNA extraction	SRS4576698	P04N_2018	SRP190480	16S
SRR8843148	AMPLICON	500	PRJNA446042	SAMN11332964	MIMARKS.survey,MIGS/MIMS/MIMARKS.human-associated	ANDRES BELLO UNIVERSITY	2017	public	sra	s3,gs,ncbi	ncbi.public,s3.us-east-1,gs.US	Salbutamol	Human upper respiratory tract	contaminated air [ENVO:01000676]	urban biome [ENVO:01000249]	Latin American	SRX5630918	Chile	South America	Chile: Santiago	6	children	Asthma	Homo sapiens	female	P06N	nasal mucosa	Illumina MiSeq	33.450000 S 70.666667 W	20	PAIRED	PCR	METAGENOMIC	22	13	human metagenome	ILLUMINA	2019-04-03T00:00:00Z	Swab	DNA extraction	SRS4576697	P06N_2017	SRP190480	16S
SRR8843149	AMPLICON	600	PRJNA446042	SAMN11332963	MIMARKS.survey,MIGS/MIMS/MIMARKS.human-associated	ANDRES BELLO UNIVERSITY	2018	public	sra	s3,gs,ncbi	ncbi.public,gs.US,s3.us-east-1	Salbutamol	Human upper respiratory tract	contaminated air [ENVO:01000676]	urban biome [ENVO:01000249]	Latin American	SRX5630917	Chile	South America	Chile: Santiago	1	children	Asthma	Homo sapiens	female	P05O	oral mucosa	Illumina MiSeq	33.450000 S 70.666667 W	19	PAIRED	PCR	METAGENOMIC	29	20	human metagenome	ILLUMINA	2019-04-03T00:00:00Z	Swab	DNA extraction	SRS4576694	P05O_2018	SRP190480	16S
