# Supplementary material for: Characterization of the upper respiratory tract microbiota in Chilean asthmatic children reveals compositional, functional, and structural differences
Source: Front Allergy. 2023 Jul 28;4:1223306. doi: 10.3389/falgy.2023.1223306 (PMC10419220; doi:10.3389/falgy.2023.1223306)
Supplement: Supplementary file 3 [file Table2.xlsx]

## Sheet: Sheet1
pathway	description	Asthma: mean rel. freq. (%)	Asthma: std. dev. (%)	Healthy: mean rel. freq. (%)	Healthy: std. dev. (%)	p-values	p-values (corrected)	Difference between means	95.0% lower CI	95.0% upper CI	Note	SRR8843077	SRR8843077: parent seq. count	SRR8843077: rel. freq. (%)	SRR8843078	SRR8843078: parent seq. count	SRR8843078: rel. freq. (%)	SRR8843079	SRR8843079: parent seq. count	SRR8843079: rel. freq. (%)	SRR8843081	SRR8843081: parent seq. count	SRR8843081: rel. freq. (%)	SRR8843083	SRR8843083: parent seq. count	SRR8843083: rel. freq. (%)	SRR8843084	SRR8843084: parent seq. count	SRR8843084: rel. freq. (%)	SRR8843086	SRR8843086: parent seq. count	SRR8843086: rel. freq. (%)	SRR8843096	SRR8843096: parent seq. count	SRR8843096: rel. freq. (%)	SRR8843098	SRR8843098: parent seq. count	SRR8843098: rel. freq. (%)	SRR8843100	SRR8843100: parent seq. count	SRR8843100: rel. freq. (%)	SRR8843107	SRR8843107: parent seq. count	SRR8843107: rel. freq. (%)	SRR8843112	SRR8843112: parent seq. count	SRR8843112: rel. freq. (%)	SRR8843113	SRR8843113: parent seq. count
ARG+POLYAMINE-SYN	superpathway of arginine and polyamine biosynthesis	0.0290538	0.0543637	0.0779766	0.0940351	0.00420175	0.0363783	-0.0489227	-0.0819439	-0.0159015		0	699464	0	0	969901	0	1490.54	1.17568e+06	0.126781	3507.03	3.35205e+06	0.104623	771.864	1.21231e+07	0.00636689	154.738	9.08067e+06	0.00170404	0	140328	0	0	58468.8	0	1359.23	2.30591e+06	0.0589456	0	56025.5	0	3706.97	1.92369e+06	0.192701	2261.24	1.1212e+07	0.020168	1038.71	1.19159e+07
CATECHOL-ORTHO-CLEAVAGE-PWY	catechol degradation to &beta;-ketoadipate	0.00102455	0.00162399	0.0449139	0.0824321	0.000657869	0.00832458	-0.0438894	-0.0680843	-0.0196945		2.28571	699464	0.000326781	0	969901	0	0	1.17568e+06	0	139.156	3.35205e+06	0.00415136	316.52	1.21231e+07	0.00261089	73.3817	9.08067e+06	0.000808109	2	140328	0.00142523	0	58468.8	0	4.43165	2.30591e+06	0.000192187	0	56025.5	0	49.5775	1.92369e+06	0.00257721	43.1458	1.1212e+07	0.000384817	58.2865	1.19159e+07
COBALSYN-PWY	adenosylcobalamin salvage from cobinamide I	0.0204037	0.0375726	0.0982927	0.110805	3.38363e-05	0.00139152	-0.077889	-0.112682	-0.0430962		2.39053	699464	0.000341766	0.897167	969901	9.25009e-05	993.723	1.17568e+06	0.0845232	1918.9	3.35205e+06	0.0572456	261.952	1.21231e+07	0.00216076	589.577	9.08067e+06	0.00649266	0	140328	0	9.86966	58468.8	0.0168802	773.451	2.30591e+06	0.0335421	0	56025.5	0	1971.38	1.92369e+06	0.102479	449.208	1.1212e+07	0.00400648	569.701	1.19159e+07
COLANSYN-PWY	colanic acid building blocks biosynthesis	0.0227514	0.0354196	0.138057	0.16488	2.26529e-05	0.0018632	-0.115306	-0.165062	-0.0655501		0	699464	0	0	969901	0	1232.06	1.17568e+06	0.104796	3213.1	3.35205e+06	0.095855	652.013	1.21231e+07	0.00537826	492.462	9.08067e+06	0.00542319	0	140328	0	0	58468.8	0	1884.57	2.30591e+06	0.0817278	0	56025.5	0	2399.95	1.92369e+06	0.124758	829.798	1.1212e+07	0.00740096	1611.7	1.19159e+07
CRNFORCAT-PWY	creatinine degradation I	0.000322712	0.000905019	0.00764948	0.0107899	2.78893e-05	0.0013108	-0.00732676	-0.0105067	-0.00414679		0	699464	0	0	969901	0	0	1.17568e+06	0	80.4125	3.35205e+06	0.00239891	95.4545	1.21231e+07	0.000787377	77.7273	9.08067e+06	0.000855964	0	140328	0	0	58468.8	0	0	2.30591e+06	0	0	56025.5	0	0	1.92369e+06	0	0	1.1212e+07	0	0	1.19159e+07
DENITRIFICATION-PWY	nitrate reduction I (denitrification)	0.00451816	0.0098634	0.0598881	0.0860112	6.41727e-05	0.00211128	-0.05537	-0.0808142	-0.0299257		0	699464	0	0	969901	0	79.2112	1.17568e+06	0.00673747	943.666	3.35205e+06	0.0281519	87.9326	1.21231e+07	0.00072533	0	9.08067e+06	0	0	140328	0	0	58468.8	0	1187.63	2.30591e+06	0.0515037	0	56025.5	0	71.6092	1.92369e+06	0.00372249	0	1.1212e+07	0	625.117	1.19159e+07
DENOVOPURINE2-PWY	superpathway of purine nucleotides de novo biosynthesis II	0.75317	0.0769054	0.694912	0.081824	0.0015939	0.0158907	0.058258	0.0228286	0.0936874		6157.63	699464	0.880335	7724.76	969901	0.796449	8145.28	1.17568e+06	0.692814	21129	3.35205e+06	0.630331	83772.7	1.21231e+07	0.691017	78168.9	9.08067e+06	0.860827	1126.52	140328	0.802774	471.688	58468.8	0.806735	15004.7	2.30591e+06	0.650706	455.46	56025.5	0.81295	11811.1	1.92369e+06	0.613979	83400.6	1.1212e+07	0.74385	94691.4	1.19159e+07
ENTBACSYN-PWY	enterobactin biosynthesis	0.0211519	0.0552247	0.0958958	0.111781	0.000170748	0.00330448	-0.0747439	-0.112327	-0.0371607		0	699464	0	0	969901	0	1663.79	1.17568e+06	0.141517	1245.2	3.35205e+06	0.0371475	0	1.21231e+07	0	0	9.08067e+06	0	0	140328	0	0	58468.8	0	231.679	2.30591e+06	0.0100472	0	56025.5	0	4904.26	1.92369e+06	0.25494	251.582	1.1212e+07	0.00224386	593.965	1.19159e+07
LEU-DEG2-PWY	L-leucine degradation I	0.00178113	0.00236252	0.0565309	0.100479	0.000507801	0.00696111	-0.0547497	-0.0842446	-0.0252549		2.85685	699464	0.000408434	0	969901	0	16.5065	1.17568e+06	0.001404	257.205	3.35205e+06	0.00767306	423.439	1.21231e+07	0.00349283	0	9.08067e+06	0	2.85585	140328	0.00203513	0	58468.8	0	69.0801	2.30591e+06	0.00299578	0	56025.5	0	114.042	1.92369e+06	0.00592829	190.496	1.1212e+07	0.00169903	164.945	1.19159e+07
P101-PWY	ectoine biosynthesis	0.000609032	0.00145316	0.056341	0.104596	0.000651711	0.00857651	-0.0557319	-0.0864284	-0.0250355		0	699464	0	0	969901	0	0	1.17568e+06	0	109.642	3.35205e+06	0.00327088	0	1.21231e+07	0	0	9.08067e+06	0	0	140328	0	0	58468.8	0	0	2.30591e+06	0	0	56025.5	0	108.191	1.92369e+06	0.00562414	0	1.1212e+07	0	109.93	1.19159e+07
P122-PWY	heterolactic fermentation	0.00593655	0.01259	0.0241075	0.0397032	0.0046713	0.0374843	-0.018171	-0.0305369	-0.00580508		0	699464	0	0	969901	0	578.279	1.17568e+06	0.0491868	1091.82	3.35205e+06	0.0325718	462.57	1.21231e+07	0.00381561	0	9.08067e+06	0	0	140328	0	0	58468.8	0	1049.94	2.30591e+06	0.0455325	0	56025.5	0	0	1.92369e+06	0	198.784	1.1212e+07	0.00177296	270.972	1.19159e+07
P124-PWY	Bifidobacterium shunt	0.00682999	0.0145286	0.0272384	0.0446418	0.00482667	0.0369296	-0.0204084	-0.0343547	-0.00646206		0	699464	0	0	969901	0	667.504	1.17568e+06	0.0567759	1277.78	3.35205e+06	0.0381194	529.112	1.21231e+07	0.00436449	0	9.08067e+06	0	0	140328	0	0	58468.8	0	1209.53	2.30591e+06	0.0524533	0	56025.5	0	0	1.92369e+06	0	227.476	1.1212e+07	0.00202886	305.415	1.19159e+07
P164-PWY	purine nucleobases degradation I (anaerobic)	0.00631229	0.0130036	0.0556675	0.0816586	0.000164668	0.00361171	-0.0493552	-0.0736919	-0.0250185		0	699464	0	0	969901	0	434.872	1.17568e+06	0.036989	1027.36	3.35205e+06	0.0306486	0	1.21231e+07	0	0	9.08067e+06	0	0	140328	0	0	58468.8	0	643.165	2.30591e+06	0.027892	0	56025.5	0	0	1.92369e+06	0	557.274	1.1212e+07	0.00497032	553.395	1.19159e+07
P562-PWY	myo-inositol degradation I	0.000949218	0.0017665	0.00697914	0.00953904	9.48594e-05	0.00260073	-0.00602992	-0.0088882	-0.00317165		0	699464	0	0	969901	0	0	1.17568e+06	0	189.488	3.35205e+06	0.0056529	106.285	1.21231e+07	0.000876718	110.007	9.08067e+06	0.00121144	0	140328	0	0	58468.8	0	0	2.30591e+06	0	0	56025.5	0	49.3578	1.92369e+06	0.00256579	62.3093	1.1212e+07	0.000555736	0	1.19159e+07
PROTOCATECHUATE-ORTHO-CLEAVAGE-PWY	protocatechuate degradation II (ortho-cleavage pathway)	0.00288625	0.00495975	0.0186546	0.0215502	1.12727e-05	0.00185436	-0.0157684	-0.0222979	-0.00923882		4	699464	0.000571866	0	969901	0	14.1222	1.17568e+06	0.00120119	192.065	3.35205e+06	0.00572978	411.743	1.21231e+07	0.00339635	813.235	9.08067e+06	0.00895567	3.71905	140328	0.00265026	12.3468	58468.8	0.0211168	51.8464	2.30591e+06	0.00224841	0	56025.5	0	86.2299	1.92369e+06	0.00448252	227.587	1.1212e+07	0.00202985	84.57	1.19159e+07
PWY-181	photorespiration	0.00068025	0.00190188	0.00734503	0.0120218	0.000477816	0.00714553	-0.00666478	-0.0102469	-0.00308263		0	699464	0	0	969901	0	0	1.17568e+06	0	211.587	3.35205e+06	0.00631217	171.623	1.21231e+07	0.00141567	204.429	9.08067e+06	0.00225125	0	140328	0	0	58468.8	0	0	2.30591e+06	0	0	56025.5	0	0	1.92369e+06	0	0	1.1212e+07	0	0	1.19159e+07
PWY-5104	L-isoleucine biosynthesis IV	0.0509679	0.0881968	0.127584	0.13745	0.00309776	0.0291189	-0.0766162	-0.126597	-0.0266356		0	699464	0	0	969901	0	2868.21	1.17568e+06	0.243962	6241.64	3.35205e+06	0.186204	815.953	1.21231e+07	0.00673056	507.652	9.08067e+06	0.00559047	0	140328	0	0	58468.8	0	2450.76	2.30591e+06	0.106282	0	56025.5	0	3842.64	1.92369e+06	0.199754	1266.01	1.1212e+07	0.0112916	1564.88	1.19159e+07
PWY-5154	L-arginine biosynthesis III (via N-acetyl-L-citrulline)	0.109714	0.185316	0.260371	0.2127	0.00109037	0.0119577	-0.150657	-0.239074	-0.0622391		166.921	699464	0.0238642	19.7263	969901	0.00203385	5973.25	1.17568e+06	0.508067	5429.03	3.35205e+06	0.161962	423.434	1.21231e+07	0.00349279	425.677	9.08067e+06	0.00468772	0	140328	0	102.716	58468.8	0.175677	1740.91	2.30591e+06	0.0754979	16.323	56025.5	0.029135	9742.88	1.92369e+06	0.506468	62794	1.1212e+07	0.560059	273.45	1.19159e+07
PWY-5181	toluene degradation III (aerobic) (via p-cresol)	0.000397179	0.000835514	0.00603076	0.00822111	2.47111e-05	0.00162599	-0.00563358	-0.00806139	-0.00320577		0	699464	0	0	969901	0	0	1.17568e+06	0	106.138	3.35205e+06	0.00316637	230.792	1.21231e+07	0.00190373	0	9.08067e+06	0	0	140328	0	0	58468.8	0	0	2.30591e+06	0	0	56025.5	0	52.4768	1.92369e+06	0.00272792	0	1.1212e+07	0	0	1.19159e+07
PWY-5265	peptidoglycan biosynthesis II (staphylococci)	0.14838	0.186043	0.26716	0.175147	0.00488664	0.0365387	-0.118781	-0.20029	-0.0372715		791.036	699464	0.113092	117.959	969901	0.012162	4903.61	1.17568e+06	0.417087	12438.7	3.35205e+06	0.371079	1742.2	1.21231e+07	0.0143709	1343.53	9.08067e+06	0.0147954	0	140328	0	256.387	58468.8	0.438502	5281.74	2.30591e+06	0.229052	72.3874	56025.5	0.129204	8098.22	1.92369e+06	0.420973	61350	1.1212e+07	0.54718	464.314	1.19159e+07
PWY-5304	superpathway of sulfur oxidation (Acidianus ambivalens)	0.00129402	0.00286774	0.00627445	0.00943228	0.00118804	0.0126086	-0.00498042	-0.00790464	-0.0020562		0	699464	0	0	969901	0	0	1.17568e+06	0	381	3.35205e+06	0.0113662	48	1.21231e+07	0.000395938	24	9.08067e+06	0.000264298	0	140328	0	0	58468.8	0	95	2.30591e+06	0.00411985	0	56025.5	0	40	1.92369e+06	0.00207934	0	1.1212e+07	0	56	1.19159e+07
PWY-5345	superpathway of L-methionine biosynthesis (by sulfhydrylation)	0.151705	0.134223	0.247161	0.14973	0.00354401	0.031513	-0.0954556	-0.158636	-0.0322757		278.632	699464	0.0398351	1358.26	969901	0.140041	4857.34	1.17568e+06	0.413152	9443.69	3.35205e+06	0.281729	3161.86	1.21231e+07	0.0260813	1321.9	9.08067e+06	0.0145573	15.8923	140328	0.0113252	67.6317	58468.8	0.115671	5737.08	2.30591e+06	0.248799	0	56025.5	0	7976.59	1.92369e+06	0.41465	11082.7	1.1212e+07	0.0988467	13743.7	1.19159e+07
PWY-5417	catechol degradation III (ortho-cleavage pathway)	0.000890075	0.0014383	0.0429966	0.0823835	0.00101948	0.0119789	-0.0421065	-0.0662859	-0.0179272		2.52632	699464	0.000361179	0	969901	0	0	1.17568e+06	0	123.901	3.35205e+06	0.00369627	312.917	1.21231e+07	0.00258116	0	9.08067e+06	0	2.28571	140328	0.00162884	0	58468.8	0	4.95442	2.30591e+06	0.000214857	0	56025.5	0	51.1518	1.92369e+06	0.00265904	0	1.1212e+07	0	53.9667	1.19159e+07
PWY-5431	aromatic compounds degradation via &beta;-ketoadipate	0.000890075	0.0014383	0.0429966	0.0823835	0.00101948	0.0115659	-0.0421065	-0.0662859	-0.0179272		2.52632	699464	0.000361179	0	969901	0	0	1.17568e+06	0	123.901	3.35205e+06	0.00369627	312.917	1.21231e+07	0.00258116	0	9.08067e+06	0	2.28571	140328	0.00162884	0	58468.8	0	4.95442	2.30591e+06	0.000214857	0	56025.5	0	51.1518	1.92369e+06	0.00265904	0	1.1212e+07	0	53.9667	1.19159e+07
PWY-5509	adenosylcobalamin biosynthesis from cobyrinate a,c-diamide I	0.0188042	0.036116	0.076992	0.0986182	0.000432796	0.00711949	-0.0581877	-0.0894848	-0.0268907		0	699464	0	0.87963	969901	9.06927e-05	969.271	1.17568e+06	0.0824433	1885.8	3.35205e+06	0.0562581	260.113	1.21231e+07	0.0021456	132.18	9.08067e+06	0.00145562	0	140328	0	0	58468.8	0	758.363	2.30591e+06	0.0328878	0	56025.5	0	1738.28	1.92369e+06	0.0903616	443.511	1.1212e+07	0.00395567	512.346	1.19159e+07
PWY-5747	2-methylcitrate cycle II	0.00603024	0.0104411	0.0581912	0.0868729	0.000168062	0.00345579	-0.0521609	-0.0778804	-0.0264414		2.66667	699464	0.000381244	0	969901	0	213.775	1.17568e+06	0.0181831	589.544	3.35205e+06	0.0175876	533.692	1.21231e+07	0.00440227	456.619	9.08067e+06	0.00502847	22.2581	140328	0.0158615	0	58468.8	0	293.389	2.30591e+06	0.0127234	0	56025.5	0	795.611	1.92369e+06	0.0413586	137.123	1.1212e+07	0.001223	104.615	1.19159e+07
PWY-6071	superpathway of phenylethylamine degradation	0.000105168	0.000361309	0.00432752	0.00821415	0.000968719	0.011804	-0.00422235	-0.00663562	-0.00180909		0	699464	0	0	969901	0	0	1.17568e+06	0	0	3.35205e+06	0	0	1.21231e+07	0	0	9.08067e+06	0	0	140328	0	0	58468.8	0	0	2.30591e+06	0	0	56025.5	0	0	1.92369e+06	0	0	1.1212e+07	0	0	1.19159e+07
PWY-6147	6-hydroxymethyl-dihydropterin diphosphate biosynthesis I	0.809517	0.102188	0.740981	0.124632	0.00814012	0.0495945	0.0685361	0.0182822	0.11879		5581	699464	0.797896	7452.63	969901	0.768391	7711.63	1.17568e+06	0.655929	24928.1	3.35205e+06	0.743667	100407	1.21231e+07	0.828232	87330.9	9.08067e+06	0.961724	1285.01	140328	0.915717	506.67	58468.8	0.866565	17982.6	2.30591e+06	0.77985	495	56025.5	0.883525	10754.4	1.92369e+06	0.559052	80921.8	1.1212e+07	0.721741	91969	1.19159e+07
PWY-6182	superpathway of salicylate degradation	0.000834395	0.00136199	0.0198684	0.0410454	0.00262727	0.0254227	-0.019034	-0.0310867	-0.00698138		0	699464	0	0	969901	0	0	1.17568e+06	0	111.463	3.35205e+06	0.00332521	283.58	1.21231e+07	0.00233917	0	9.08067e+06	0	2.24	140328	0.00159626	0	58468.8	0	0	2.30591e+06	0	0	56025.5	0	58.8193	1.92369e+06	0.00305763	0	1.1212e+07	0	51.7149	1.19159e+07
PWY-6185	4-methylcatechol degradation (ortho cleavage)	0.000685905	0.00117501	0.0178295	0.0403093	0.00544333	0.0397968	-0.0171436	-0.0289782	-0.00530887		0	699464	0	0	969901	0	0	1.17568e+06	0	116.356	3.35205e+06	0.0034712	299.423	1.21231e+07	0.00246986	0	9.08067e+06	0	2.35294	140328	0.00167675	0	58468.8	0	0	2.30591e+06	0	0	56025.5	0	52.8705	1.92369e+06	0.00274839	0	1.1212e+07	0	50.2598	1.19159e+07
PWY-6269	adenosylcobalamin salvage from cobinamide II	0.0189553	0.0364275	0.0773789	0.0990589	0.000437817	0.00685914	-0.0584237	-0.0898798	-0.0269675		0	699464	0	0.886125	969901	9.13624e-05	965.701	1.17568e+06	0.0821397	1894.7	3.35205e+06	0.0565237	259.926	1.21231e+07	0.00214405	130.037	9.08067e+06	0.00143202	0	140328	0	0	58468.8	0	762.815	2.30591e+06	0.0330808	0	56025.5	0	1773.23	1.92369e+06	0.0921786	444.426	1.1212e+07	0.00396384	514.418	1.19159e+07
PWY-6353	purine nucleotides degradation II (aerobic)	0.01381	0.0221774	0.144319	0.178022	8.48854e-06	0.00279273	-0.130509	-0.183248	-0.077769		0	699464	0	0	969901	0	254.983	1.17568e+06	0.0216881	1513.85	3.35205e+06	0.045162	1581.32	1.21231e+07	0.0130438	421.08	9.08067e+06	0.0046371	0	140328	0	0	58468.8	0	524.383	2.30591e+06	0.0227408	0	56025.5	0	1515.24	1.92369e+06	0.0787676	1073.37	1.1212e+07	0.00957334	849.595	1.19159e+07
PWY-6608	guanosine nucleotides degradation III	0.0136597	0.0189716	0.173129	0.223189	1.23911e-05	0.00135889	-0.159469	-0.225255	-0.0936837		3.99826	699464	0.000571618	3.99914	969901	0.000412325	485.919	1.17568e+06	0.0413308	1230.05	3.35205e+06	0.0366954	976.994	1.21231e+07	0.00805894	255.234	9.08067e+06	0.00281074	3.95417	140328	0.00281781	0	58468.8	0	831.645	2.30591e+06	0.0360658	0	56025.5	0	918.519	1.92369e+06	0.0477477	747.904	1.1212e+07	0.00667055	626.188	1.19159e+07
PWY-6612	superpathway of tetrahydrofolate biosynthesis	0.828483	0.110203	0.759973	0.104615	0.00621505	0.0444511	0.0685095	0.020074	0.116945		6254.63	699464	0.894203	7620.3	969901	0.785678	8002.28	1.17568e+06	0.680651	23532.3	3.35205e+06	0.702029	101264	1.21231e+07	0.835299	96028	9.08067e+06	1.0575	1408.09	140328	1.00343	556.724	58468.8	0.952173	17436.8	2.30591e+06	0.75618	497.692	56025.5	0.888331	11307.9	1.92369e+06	0.587824	82299.3	1.1212e+07	0.734027	92385.6	1.19159e+07
PWY-6895	superpathway of thiamin diphosphate biosynthesis II	0.123634	0.140215	0.210326	0.140774	0.00767447	0.0495078	-0.0866925	-0.149707	-0.023678		412.385	699464	0.0589572	93.0561	969901	0.00959439	2883.47	1.17568e+06	0.245259	12471.7	3.35205e+06	0.372063	1265.01	1.21231e+07	0.0104347	1343.15	9.08067e+06	0.0147913	0	140328	0	242.185	58468.8	0.414212	3310.61	2.30591e+06	0.143571	64.4646	56025.5	0.115063	5333.75	1.92369e+06	0.277266	28060.1	1.1212e+07	0.250268	463.44	1.19159e+07
PWY-7184	pyrimidine deoxyribonucleotides de novo biosynthesis I	0.735812	0.103988	0.646184	0.141434	0.00150018	0.0154237	0.0896285	0.0353694	0.143888		6040.28	699464	0.863558	7914.38	969901	0.815999	5747.46	1.17568e+06	0.488862	23882.2	3.35205e+06	0.712467	93370.3	1.21231e+07	0.770185	77896.1	9.08067e+06	0.857823	1162.17	140328	0.828181	452.952	58468.8	0.77469	16112.8	2.30591e+06	0.69876	420.946	56025.5	0.751347	8569.09	1.92369e+06	0.445451	60473.1	1.1212e+07	0.539359	99868.5	1.19159e+07
PWY-7187	pyrimidine deoxyribonucleotides de novo biosynthesis II	0.649352	0.0961925	0.561843	0.0980007	0.0001441	0.00338634	0.0875082	0.044014	0.131002		5918.71	699464	0.846178	7115.79	969901	0.733662	5451.07	1.17568e+06	0.463652	18140.1	3.35205e+06	0.541164	72591.3	1.21231e+07	0.598785	65162.1	9.08067e+06	0.717591	942.181	140328	0.671414	387.913	58468.8	0.663454	12938.2	2.30591e+06	0.56109	414.978	56025.5	0.740694	7929.62	1.92369e+06	0.412209	56818.1	1.1212e+07	0.50676	87807	1.19159e+07
PWY-7210	pyrimidine deoxyribonucleotides biosynthesis from CTP	0.00133394	0.00331239	0.0830327	0.133102	0.000115447	0.0029217	-0.0816988	-0.120772	-0.0426261		0	699464	0	0	969901	0	0	1.17568e+06	0	218.44	3.35205e+06	0.00651662	0	1.21231e+07	0	0	9.08067e+06	0	0	140328	0	0	58468.8	0	0	2.30591e+06	0	0	56025.5	0	216.933	1.92369e+06	0.0112769	0	1.1212e+07	0	219.618	1.19159e+07
PWY-7234	inosine-5'-phosphate biosynthesis III	0.76949	0.10959	0.693505	0.133693	0.00630897	0.0441628	0.0759843	0.0220834	0.129885		5580.5	699464	0.797825	7320	969901	0.754716	7373.27	1.17568e+06	0.627149	21934.6	3.35205e+06	0.654363	91389.3	1.21231e+07	0.753844	87209.2	9.08067e+06	0.960383	1266.67	140328	0.902651	506.67	58468.8	0.866565	16178.4	2.30591e+06	0.701608	462	56025.5	0.824624	10644.3	1.92369e+06	0.553326	77516.9	1.1212e+07	0.691372	89348	1.19159e+07
PWY-7323	superpathway of GDP-mannose-derived O-antigen building blocks biosynthesis	0.0175608	0.0281739	0.116469	0.142925	2.5482e-05	0.00139726	-0.0989082	-0.141852	-0.0559648		0	699464	0	0	969901	0	921.404	1.17568e+06	0.078372	3190.76	3.35205e+06	0.0951883	558.094	1.21231e+07	0.00460356	436.138	9.08067e+06	0.00480293	0	140328	0	0	58468.8	0	1507.17	2.30591e+06	0.0653613	0	56025.5	0	1660.69	1.92369e+06	0.0863283	585.197	1.1212e+07	0.00521937	1013.43	1.19159e+07
PWY-7376	cob(II)yrinate a,c-diamide biosynthesis II (late cobalt incorporation)	0.000623245	0.00284247	0.00451762	0.00847934	0.00477904	0.0374358	-0.00389438	-0.00655301	-0.00123575		0	699464	0	0	969901	0	0	1.17568e+06	0	567.442	3.35205e+06	0.0169282	0	1.21231e+07	0	0	9.08067e+06	0	0	140328	0	0	58468.8	0	0	2.30591e+06	0	0	56025.5	0	0	1.92369e+06	0	0	1.1212e+07	0	216.545	1.19159e+07
PWY-7616	methanol oxidation to carbon dioxide	0.00137868	0.00236597	0.0329547	0.0503041	8.57611e-05	0.00256504	-0.031576	-0.0463576	-0.0167945		0	699464	0	0	969901	0	0	1.17568e+06	0	196.81	3.35205e+06	0.00587133	208.931	1.21231e+07	0.00172341	170.71	9.08067e+06	0.00187993	0	140328	0	0	58468.8	0	0	2.30591e+06	0	0	56025.5	0	117.864	1.92369e+06	0.00612696	89.5909	1.1212e+07	0.000799061	86.2409	1.19159e+07
PWY-841	superpathway of purine nucleotides de novo biosynthesis I	0.798285	0.0771754	0.739954	0.101915	0.00439679	0.0361636	0.058331	0.0187268	0.0979351		6003.56	699464	0.858307	7931.43	969901	0.817756	8223.07	1.17568e+06	0.69943	24364.6	3.35205e+06	0.726857	97501.2	1.21231e+07	0.804259	89184.7	9.08067e+06	0.982138	1317.61	140328	0.93895	512.623	58468.8	0.876748	17014.8	2.30591e+06	0.737876	449.35	56025.5	0.802045	12067.1	1.92369e+06	0.62729	84174.7	1.1212e+07	0.750753	98107.3	1.19159e+07
PWY0-1061	superpathway of L-alanine biosynthesis	0.791326	0.140511	0.650457	0.20828	0.00049155	0.0070313	0.140869	0.063709	0.218029		6124.1	699464	0.875542	7575.36	969901	0.781045	4636.11	1.17568e+06	0.394334	26809.6	3.35205e+06	0.799796	111321	1.21231e+07	0.918258	86665.5	9.08067e+06	0.954395	1341.92	140328	0.956272	450.905	58468.8	0.771189	19077.5	2.30591e+06	0.827332	521.851	56025.5	0.931452	9538.02	1.92369e+06	0.495819	69758.5	1.1212e+07	0.622176	92805	1.19159e+07
PWY0-166	superpathway of pyrimidine deoxyribonucleotides de novo biosynthesis (E. coli)	0.728497	0.101608	0.63424	0.127795	0.000401691	0.0069556	0.0942565	0.0434782	0.145035		5999.87	699464	0.85778	7527.2	969901	0.776079	5693.85	1.17568e+06	0.484302	22464.1	3.35205e+06	0.670159	90248.2	1.21231e+07	0.744432	78700.1	9.08067e+06	0.866677	1162.1	140328	0.82813	459.413	58468.8	0.785741	15669.6	2.30591e+06	0.679539	438.062	56025.5	0.781897	8334.57	1.92369e+06	0.433259	59453.5	1.1212e+07	0.530265	93659.8	1.19159e+07
PWY0-42	2-methylcitrate cycle I	0.00425193	0.00887978	0.0190148	0.0310859	0.00312141	0.0285262	-0.0147629	-0.0243404	-0.00518529		0	699464	0	0	969901	0	203.338	1.17568e+06	0.0172953	120.423	3.35205e+06	0.00359251	215.998	1.21231e+07	0.00178171	548.979	9.08067e+06	0.00604558	20.0679	140328	0.0143007	0	58468.8	0	127.343	2.30591e+06	0.00552248	0	56025.5	0	717.723	1.92369e+06	0.0373097	69.8353	1.1212e+07	0.000622861	52.7152	1.19159e+07
PWY4FS-7	phosphatidylglycerol biosynthesis I (plastidic)	0.837063	0.106285	0.767282	0.122877	0.00782295	0.0485613	0.0697812	0.0188928	0.12067		6167.74	699464	0.88178	8879.15	969901	0.91547	8437.89	1.17568e+06	0.717702	23604.3	3.35205e+06	0.704175	95279	1.21231e+07	0.785929	83245	9.08067e+06	0.916727	1203.53	140328	0.857655	528.227	58468.8	0.903434	17627.5	2.30591e+06	0.764447	494.2	56025.5	0.882098	12036.9	1.92369e+06	0.625717	84041.3	1.1212e+07	0.749564	109193	1.19159e+07
PWY4FS-8	phosphatidylglycerol biosynthesis II (non-plastidic)	0.837063	0.106285	0.767282	0.122877	0.00782295	0.0494952	0.0697812	0.0188928	0.12067		6167.74	699464	0.88178	8879.15	969901	0.91547	8437.89	1.17568e+06	0.717702	23604.3	3.35205e+06	0.704175	95279	1.21231e+07	0.785929	83245	9.08067e+06	0.916727	1203.53	140328	0.857655	528.227	58468.8	0.903434	17627.5	2.30591e+06	0.764447	494.2	56025.5	0.882098	12036.9	1.92369e+06	0.625717	84041.3	1.1212e+07	0.749564	109193	1.19159e+07
SALVADEHYPOX-PWY	adenosine nucleotides degradation II	0.00910322	0.0148219	0.171373	0.247191	4.55024e-05	0.00166336	-0.16227	-0.234968	-0.0895726		0	699464	0	0	969901	0	130.47	1.17568e+06	0.0110974	934.394	3.35205e+06	0.0278753	1032.93	1.21231e+07	0.00852032	280.12	9.08067e+06	0.00308479	0	140328	0	0	58468.8	0	273.931	2.30591e+06	0.0118795	0	56025.5	0	1060.93	1.92369e+06	0.0551506	670.754	1.1212e+07	0.00598245	522.326	1.19159e+07
TRNA-CHARGING-PWY	tRNA charging	0.74736	0.104078	0.63514	0.152173	0.000172259	0.00314851	0.112221	0.0555455	0.168896		4827.83	699464	0.690218	7750.91	969901	0.799145	6547.04	1.17568e+06	0.556872	23387.4	3.35205e+06	0.697706	89856.1	1.21231e+07	0.741197	78442.6	9.08067e+06	0.863842	1117.54	140328	0.796381	478.389	58468.8	0.818196	16629.7	2.30591e+06	0.721175	411.407	56025.5	0.734321	9788.28	1.92369e+06	0.508828	58260.6	1.1212e+07	0.519626	95857	1.19159e+07
UDPNAGSYN-PWY	UDP-N-acetyl-D-glucosamine biosynthesis I	0.784327	0.11031	0.704172	0.134026	0.00421471	0.0355548	0.0801551	0.026013	0.134297		6044.49	699464	0.86416	7356.84	969901	0.758515	7507.33	1.17568e+06	0.638552	22133.2	3.35205e+06	0.660288	92837	1.21231e+07	0.765786	87186.5	9.08067e+06	0.960133	1266.67	140328	0.902651	506.67	58468.8	0.866565	16090.4	2.30591e+06	0.69779	484.015	56025.5	0.863919	10672.3	1.92369e+06	0.554785	79222.4	1.1212e+07	0.706584	89600.7	1.19159e+07
[truncated: 211 more columns]
